# Supplementary material for: Genic Intolerance to Functional Variation and the Interpretation of Personal Genomes
Source: PLoS Genet. 2013 Aug 22;9(8):e1003709. doi: 10.1371/journal.pgen.1003709 (PMC3749936; doi:10.1371/journal.pgen.1003709)
Supplement: Dataset S1 — The adopted OMIM and MGI gene lists (last accessed 3rd December 2012). (XLSX) [file pgen.1003709.s001.xlsx]

## Sheet: Dataset S1
OMIM disease genes	DESCRIPTION (Active links 12th February 2013)	OMIM disease genes	OMIM Recessive	OMIM Haploinsufficiency	OMIM Dominant Negative	OMIM de novo	OMIM de novo & Haploinsuficciency	MGI Lethality orthologs	MGI Seizure orthologs
AAAS	* 605378. AAAS GENE; AAAS	AAAS
AAGAB	* 614888. ALPHA- AND GAMMA-ADAPTIN-BINDING PROTEIN; AAGAB	AAGAB
AARS	* 601065. ALANYL-tRNA SYNTHETASE; AARS	AARS			AARS
AARS2	* 612035. ALANYL-tRNA SYNTHETASE 2; AARS2	AARS2
AASS	* 605113. ALPHA-AMINOADIPIC SEMIALDEHYDE SYNTHASE; AASS	AASS	AASS
ABAT	* 137150. 4-AMINOBUTYRATE AMINOTRANSFERASE; ABAT	ABAT
ABCA12	* 607800. ATP-BINDING CASSETTE, SUBFAMILY A, MEMBER 12; ABCA12	ABCA12	ABCA12
ABCA3	* 601615. ATP-BINDING CASSETTE, SUBFAMILY A, MEMBER 3; ABCA3	ABCA3
ABCA4	* 601691. ATP-BINDING CASSETTE, SUBFAMILY A, MEMBER 4; ABCA4	ABCA4	ABCA4
ABCB11	* 603201. ATP-BINDING CASSETTE, SUBFAMILY B, MEMBER 11; ABCB11	ABCB11
ABCB4	* 171060. ATP-BINDING CASSETTE, SUBFAMILY B, MEMBER 4; ABCB4	ABCB4
ABCB6	* 605452. ATP-BINDING CASSETTE, SUBFAMILY B, MEMBER 6; ABCB6	ABCB6	ABCB6			ABCB6
ABCB7	* 300135. ATP-BINDING CASSETTE, SUBFAMILY B, MEMBER 7; ABCB7	ABCB7	ABCB7					MP:0002080
ABCC11	* 607040. ATP-BINDING CASSETTE, SUBFAMILY C, MEMBER 11		ABCC11
ABCC2	* 601107. ATP-BINDING CASSETTE, SUBFAMILY C, MEMBER 2; ABCC2	ABCC2	ABCC2
ABCC6	* 603234. ATP-BINDING CASSETTE, SUBFAMILY C, MEMBER 6; ABCC6	ABCC6	ABCC6			ABCC6
ABCC8	* 600509. ATP-BINDING CASSETTE, SUBFAMILY C, MEMBER 8; ABCC8	ABCC8	ABCC8	ABCC8		ABCC8	ABCC8
ABCC9	* 601439. ATP-BINDING CASSETTE, SUBFAMILY C, MEMBER 9; ABCC9	ABCC9				ABCC9
ABCD1	* 300371. ATP-BINDING CASSETTE, SUBFAMILY D, MEMBER 1; ABCD1	ABCD1	ABCD1			ABCD1
ABCD3	* 170995. ATP-BINDING CASSETTE, SUBFAMILY D, MEMBER 3; ABCD3	ABCD3	ABCD3
ABCD4	* 603214. ATP-BINDING CASSETTE, SUBFAMILY D, MEMBER 4; ABCD4	ABCD4
ABCG2	* 603756. ATP-BINDING CASSETTE, SUBFAMILY G, MEMBER 2		ABCG2
ABCG5	* 605459. ATP-BINDING CASSETTE, SUBFAMILY G, MEMBER 5; ABCG5	ABCG5	ABCG5
ABCG8	* 605460. ATP-BINDING CASSETTE, SUBFAMILY G, MEMBER 8; ABCG8	ABCG8	ABCG8
ABHD12	* 613599. ABHYDROLASE DOMAIN-CONTAINING PROTEIN 12; ABHD12	ABHD12	ABHD12
ABHD5	* 604780. ABHYDROLASE DOMAIN-CONTAINING 5; ABHD5	ABHD5	ABHD5
ABL1	* 189980. ABELSON MURINE LEUKEMIA VIRAL ONCOGENE HOMOLOG 1; ABL1	ABL1		ABL1	ABL1
ACAD8	* 604773. ACYL-CoA DEHYDROGENASE FAMILY, MEMBER 8; ACAD8	ACAD8
ACAD9	* 611103. ACYL-CoA DEHYDROGENASE FAMILY, MEMBER 9; ACAD9	ACAD9
ACADM	* 607008. ACYL-CoA DEHYDROGENASE, MEDIUM-CHAIN; ACADM	ACADM
ACADS	* 606885. ACYL-CoA DEHYDROGENASE, SHORT-CHAIN; ACADS	ACADS
ACADSB	* 600301. ACYL-CoA DEHYDROGENASE, SHORT/BRANCHED CHAIN; ACADSB	ACADSB
ACADVL	* 609575. ACYL-CoA DEHYDROGENASE, VERY LONG-CHAIN; ACADVL	ACADVL
ACAN	* 155760. AGGRECAN; ACAN	ACAN	ACAN
ACAT1	* 607809. ACETYL-CoA ACETYLTRANSFERASE 1; ACAT1	ACAT1
ACHE	Mouse Genome Informatics Database								MP:0002064
ACO2	* 100850. ACONITASE, MITOCHONDRIAL; ACO2	ACO2
ACOX1	* 609751. ACYL-CoA OXIDASE 1, PALMITOYL; ACOX1	ACOX1
ACP5	* 171640. PHOSPHATASE, ACID, TYPE 5, TARTRATE-RESISTANT; ACP5	ACP5
ACSF3	* 614245. ACYL-CoA SYNTHETASE FAMILY, MEMBER 3; ACSF3	ACSF3
ACSL4	* 300157. ACYL-CoA SYNTHETASE LONG CHAIN FAMILY, MEMBER 4; ACSL4	ACSL4			ACSL4
ACTA1	* 102610. ACTIN, ALPHA, SKELETAL MUSCLE 1; ACTA1	ACTA1	ACTA1		ACTA1	ACTA1
ACTA2	* 102620. ACTIN, ALPHA-2, SMOOTH MUSCLE, AORTA; ACTA2	ACTA2				ACTA2
ACTB	* 102630. ACTIN, BETA; ACTB	ACTB				ACTB
ACTC1	* 102540. ACTIN, ALPHA, CARDIAC MUSCLE; ACTC1	ACTC1				ACTC1
ACTG1	* 102560. ACTIN, GAMMA-1; ACTG1	ACTG1				ACTG1
ACTN2	* 102573. ACTININ, ALPHA-2; ACTN2	ACTN2
ACTN4	* 604638. ACTININ, ALPHA-4; ACTN4	ACTN4
ACVR1	* 102576. ACTIVIN A RECEPTOR, TYPE I; ACVR1	ACVR1				ACVR1
ACVR1B	* 601300. ACTIVIN A RECEPTOR, TYPE IB; ACVR1B				ACVR1B
ACVR2B	* 602730. ACTIVIN A RECEPTOR, TYPE IIB; ACVR2B	ACVR2B
ACVRL1	* 601284. ACTIVIN A RECEPTOR, TYPE II-LIKE 1; ACVRL1	ACVRL1		ACVRL1	ACVRL1
ACY1	* 104620. AMINOACYLASE 1; ACY1	ACY1
ADA	* 608958. ADENOSINE DEAMINASE; ADA	ADA	ADA
ADAM17	* 603639. A DISINTEGRIN AND METALLOPROTEINASE DOMAIN 17; ADAM17	ADAM17
ADAM9	* 602713. A DISINTEGRIN AND METALLOPROTEINASE DOMAIN 9; ADAM9	ADAM9	ADAM9
ADAMTS10	* 608990. A DISINTEGRIN-LIKE AND METALLOPROTEINASE WITH THROMBOSPONDIN TYPE 1 MOTIF, 10; ADAMTS10	ADAMTS10	ADAMTS10
ADAMTS13	* 604134. A DISINTEGRIN-LIKE AND METALLOPROTEASE WITH THROMBOSPONDIN TYPE 1 MOTIF, 13; ADAMTS13	ADAMTS13
ADAMTS17	* 607511. A DISINTEGRIN-LIKE AND METALLOPROTEINASE WITH THROMBOSPONDIN TYPE 1 MOTIF, 17; ADAMTS17	ADAMTS17
ADAMTS18	* 607512. A DISINTEGRIN-LIKE AND METALLOPROTEINASE WITH THROMBOSPONDIN TYPE 1 MOTIF, 18; ADAMTS18	ADAMTS18
ADAMTS2	* 604539. A DISINTEGRIN-LIKE AND METALLOPROTEINASE WITH THROMBOSPONDIN TYPE 1 MOTIF, 2; ADAMTS2	ADAMTS2
ADAMTSL4	* 610113. ADAMTS-LIKE 4; ADAMTSL4	ADAMTSL4	ADAMTSL4
ADAR	* 146920. ADENOSINE DEAMINASE, RNA-SPECIFIC; ADAR	ADAR
ADARB1	Mouse Genome Informatics Database								MP:0002064
ADCK3	* 606980. AARF DOMAIN-CONTAINING KINASE 3; ADCK3	ADCK3	ADCK3
ADCY5	* 600293. ADENYLATE CYCLASE 5; ADCY5	ADCY5
ADIPOQ	* 605441. ADIPOCYTE-, C1q-, AND COLLAGEN DOMAIN-CONTAINING; ADIPOQ	ADIPOQ			ADIPOQ
ADK	* 102750. ADENOSINE KINASE; ADK	ADK				ADK
ADSL	* 608222. ADENYLOSUCCINATE LYASE; ADSL	ADSL				ADSL
AFF2	* 300806. AF4/FMR2 FAMILY, MEMBER 2; AFF2	AFF2
AFG3L2	* 604581. ATPase FAMILY GENE 3-LIKE 2; AFG3L2	AFG3L2	AFG3L2	AFG3L2	AFG3L2
AGA	* 613228. ASPARTYLGLUCOSAMINIDASE; AGA	AGA				AGA
AGK	* 610345. ACYLGLYCEROL KINASE; AGK	AGK	AGK
AGL	* 610860. AMYLO-1,6-GLUCOSIDASE, 4-ALPHA-GLUCANOTRANSFERASE; AGL	AGL
AGPAT2	* 603100. 1-ACYLGLYCEROL-3-PHOSPHATE O-ACYLTRANSFERASE 2; AGPAT2	AGPAT2	AGPAT2
AGPS	* 603051. ALKYLGLYCERONE-PHOSPHATE SYNTHASE; AGPS	AGPS	AGPS
AGRN	* 103320. AGRIN; AGRN	AGRN
AGTR1	* 106165. ANGIOTENSIN RECEPTOR 1; AGTR1	AGTR1	AGTR1
AGTR2	* 300034. ANGIOTENSIN II RECEPTOR, TYPE 2; AGTR2	AGTR2
AGXT	* 604285. ALANINE-GLYOXYLATE AMINOTRANSFERASE; AGXT	AGXT
AHCY	* 180960. S-ADENOSYLHOMOCYSTEINE HYDROLASE; AHCY	AHCY
AHI1	* 608894. ABELSON HELPER INTEGRATION SITE 1; AHI1	AHI1	AHI1
AICDA	* 605257. ACTIVATION-INDUCED CYTIDINE DEAMINASE; AICDA	AICDA	AICDA
AIFM1	* 300169. APOPTOSIS-INDUCING FACTOR, MITOCHONDRION-ASSOCIATED, 1; AIFM1	AIFM1
AIMP1	* 603605. AMINOACYL-tRNA SYNTHETASE COMPLEX-INTERACTING MULTIFUNCTIONAL PROTEIN 1; AIMP1	AIMP1
AIP	* 605555. ARYL HYDROCARBON RECEPTOR-INTERACTING PROTEIN; AIP	AIP
AIPL1	* 604392. ARYLHYDROCARBON-INTERACTING RECEPTOR PROTEIN-LIKE 1; AIPL1	AIPL1	AIPL1
AIRE	* 607358. AUTOIMMUNE REGULATOR; AIRE	AIRE			AIRE	AIRE
AK1	* 103000. ADENYLATE KINASE 1; AK1	AK1
AK2	* 103020. ADENYLATE KINASE 2; AK2	AK2
AKAP9	* 604001. A-KINASE ANCHOR PROTEIN 9; AKAP9	AKAP9
AKR1C2	* 600450. ALDO-KETO REDUCTASE FAMILY 1, MEMBER C2; AKR1C2	AKR1C2	AKR1C2
AKR1C4	* 600451. ALDO-KETO REDUCTASE FAMILY 1, MEMBER C4		AKR1C4
AKR1D1	* 604741. ALDO-KETO REDUCTASE FAMILY 1, MEMBER D1; AKR1D1	AKR1D1
AKT1	* 164730. V-AKT MURINE THYMOMA VIRAL ONCOGENE HOMOLOG 1; AKT1				AKT1
AKT2	* 164731. V-AKT MURINE THYMOMA VIRAL ONCOGENE HOMOLOG 2; AKT2	AKT2				AKT2
AKT3	* 611223. V-AKT MURINE THYMOMA VIRAL ONCOGENE HOMOLOG 3; AKT3	AKT3				AKT3
ALAD	* 125270. DELTA-AMINOLEVULINATE DEHYDRATASE; ALAD	ALAD	ALAD
ALAS2	* 301300. DELTA-AMINOLEVULINATE SYNTHASE 2; ALAS2	ALAS2				ALAS2
ALDH18A1	* 138250. ALDEHYDE DEHYDROGENASE 18 FAMILY, MEMBER A1; ALDH18A1	ALDH18A1	ALDH18A1
ALDH3A2	* 609523. ALDEHYDE DEHYDROGENASE, FAMILY 3, SUBFAMILY A, MEMBER 2; ALDH3A2	ALDH3A2
ALDH4A1	* 606811. ALDEHYDE DEHYDROGENASE, FAMILY 4, SUBFAMILY A, MEMBER 1; ALDH4A1	ALDH4A1
ALDH5A1	* 610045. ALDEHYDE DEHYDROGENASE 5 FAMILY, MEMBER A1; ALDH5A1	ALDH5A1
ALDH6A1	* 603178. METHYLMALONATE SEMIALDEHYDE DEHYDROGENASE; MMSDH	ALDH6A1
ALDH7A1	* 107323. ALDEHYDE DEHYDROGENASE 7 FAMILY, MEMBER A1; ALDH7A1	ALDH7A1
ALDOA	* 103850. ALDOLASE A, FRUCTOSE-BISPHOSPHATE; ALDOA	ALDOA
ALDOB	* 612724. ALDOLASE B, FRUCTOSE-BISPHOSPHATE; ALDOB	ALDOB
ALG1	* 605907. ALG1, YEAST, HOMOLOG OF; ALG1	ALG1
ALG11	* 613666. ALG11, S. CEREVISIAE, HOMOLOG OF; ALG11	ALG11
ALG12	* 607144. ALG12, S. CEREVISIAE, HOMOLOG OF; ALG12	ALG12
ALG13	* 300776. ALG13, S. CEREVISIAE, HOMOLOG OF; ALG13	ALG13				ALG13		MP:0002080
ALG3	* 608750. ALG3, S. CEREVISIAE, HOMOLOG OF; ALG3	ALG3
ALG6	* 604566. ALG6, S. CEREVISIAE, HOMOLOG OF; ALG6	ALG6
ALG9	* 606941. ALG9, S. CEREVISIAE, HOMOLOG OF; ALG9	ALG9
ALK	* 105590. ANAPLASTIC LYMPHOMA KINASE; ALK					ALK
ALMS1	* 606844. ALMS1 GENE; ALMS1	ALMS1	ALMS1
ALOX12B	* 603741. ARACHIDONATE 12-LIPOXYGENASE, R TYPE; ALOX12B	ALOX12B	ALOX12B
ALOXE3	* 607206. ARACHIDONATE LIPOXYGENASE 3; ALOXE3	ALOXE3	ALOXE3
ALPL	* 171760. ALKALINE PHOSPHATASE, LIVER; ALPL	ALPL	ALPL		ALPL	ALPL			MP:0002064
ALX1	* 601527. ARISTALESS-LIKE HOMEOBOX 1; ALX1	ALX1	ALX1
ALX3	* 606014. ARISTALESS-LIKE HOMEOBOX 3; ALX3	ALX3	ALX3
ALX4	* 605420. ARISTALESS-LIKE 4, MOUSE, HOMOLOG OF; ALX4	ALX4		ALX4	ALX4
AMACR	* 604489. ALPHA-METHYLACYL-CoA RACEMASE; AMACR	AMACR	AMACR
AMELX	* 300391. AMELOGENIN; AMELX	AMELX	AMELX
AMHR2	* 600956. ANTI-MULLERIAN HORMONE TYPE II RECEPTOR; AMHR2	AMHR2	AMHR2		AMHR2
AMT	* 238310. AMINOMETHYLTRANSFERASE; AMT	AMT						MP:0002080
ANG	* 105850. ANGIOGENIN; ANG	ANG
ANGPTL3	* 604774. ANGIOPOIETIN-LIKE 3; ANGPTL3	ANGPTL3	ANGPTL3
ANK1	* 612641. ANKYRIN 1; ANK1	ANK1	ANK1
ANK2	* 106410. ANKYRIN 2; ANK2	ANK2		ANK2
ANKH	* 605145. ANK, MOUSE, HOMOLOG OF; ANKH	ANKH	ANKH		ANKH
ANKRD11	* 611192. ANKYRIN REPEAT DOMAIN-CONTAINING PROTEIN 11; ANKRD11	ANKRD11				ANKRD11
ANKRD26	* 610855. ANKYRIN REPEAT DOMAIN-CONTAINING PROTEIN 26; ANKRD26	ANKRD26
ANO10	* 613726. ANOCTAMIN 10; ANO10	ANO10	ANO10
ANO5	* 608662. ANOCTAMIN 5; ANO5	ANO5	ANO5
ANO6	* 608663. ANOCTAMIN 6; ANO6	ANO6
ANTXR1	* 606410. ANTHRAX TOXIN RECEPTOR 1; ANTXR1				ANTXR1
ANTXR2	* 608041. ANTHRAX TOXIN RECEPTOR 2; ANTXR2	ANTXR2
AP1S2	* 300629. ADAPTOR-RELATED PROTEIN COMPLEX 1, SIGMA-2 SUBUNIT; AP1S2	AP1S2	AP1S2
AP3B1	* 603401. ADAPTOR-RELATED PROTEIN COMPLEX 3, BETA-1 SUBUNIT; AP3B1	AP3B1	AP3B1
AP3M2	Mouse Genome Informatics Database								MP:0002064
AP4B1	* 607245. ADAPTOR-RELATED PROTEIN COMPLEX 4, BETA-1 SUBUNIT; AP4B1	AP4B1	AP4B1
AP4E1	* 607244. ADAPTOR-RELATED PROTEIN COMPLEX 4, EPSILON-1 SUBUNIT; AP4E1	AP4E1	AP4E1
AP4M1	* 602296. ADAPTOR-RELATED PROTEIN COMPLEX 4, MU-1 SUBUNIT; AP4M1	AP4M1	AP4M1
AP4S1	* 607243. ADAPTOR-RELATED PROTEIN COMPLEX 4, SIGMA-1 SUBUNIT; AP4S1	AP4S1	AP4S1
AP5Z1	* 613653. ADAPTOR-RELATED PROTEIN COMPLEX 5, ZETA-1 SUBUNIT		AP5Z1
APC	* 611731. APC GENE; APC	APC		APC	APC	APC	APC	MP:0002080
APCDD1	* 607479. APC, DOWNREGULATED BY, 1; APCDD1	APCDD1			APCDD1
APOA5	* 606368. APOLIPOPROTEIN A-V; APOA5	APOA5
APOC2	* 608083. APOLIPOPROTEIN C-II; APOC2	APOC2
APOC3	* 107720. APOLIPOPROTEIN C-III; APOC3	APOC3
APOL1	* 603743. APOLIPOPROTEIN L-I		APOL1
APP	* 104760. AMYLOID BETA A4 PRECURSOR PROTEIN; APP	APP	APP		APP	APP
APRT	* 102600. ADENINE PHOSPHORIBOSYLTRANSFERASE; APRT	APRT
APTX	* 606350. APRATAXIN; APTX	APTX
AQP2	* 107777. AQUAPORIN 2; AQP2	AQP2	AQP2		AQP2
AR	* 313700. ANDROGEN RECEPTOR; AR	AR	AR			AR
ARFGEF2	* 605371. ADP-RIBOSYLATION FACTOR GUANINE NUCLEOTIDE EXCHANGE FACTOR 2; ARFGEF2	ARFGEF2	ARFGEF2		ARFGEF2
ARG1	* 608313. ARGINASE, LIVER; ARG1	ARG1
ARHGAP26	* 605370. RHO GTPase-ACTIVATING PROTEIN 26; ARHGAP26	ARHGAP26
ARHGAP31	* 610911. RHO GTPase-ACTIVATING PROTEIN 31; ARHGAP31	ARHGAP31
ARHGAP35	Mouse Genome Informatics Database							MP:0002081
ARHGEF10	* 608136. RHO GUANINE NUCLEOTIDE EXCHANGE FACTOR 10; ARHGEF10	ARHGEF10
ARHGEF6	* 300267. RHO GUANINE NUCLEOTIDE EXCHANGE FACTOR 6; ARHGEF6	ARHGEF6
ARHGEF9	* 300429. RHO GUANINE NUCLEOTIDE EXCHANGE FACTOR 9; ARHGEF9	ARHGEF9				ARHGEF9
ARID1A	* 603024. AT-RICH INTERACTION DOMAIN-CONTAINING PROTEIN 1A; ARID1A	ARID1A				ARID1A
ARID1B	* 614556. AT-RICH INTERACTION DOMAIN-CONTAINING PROTEIN 1B; ARID1B	ARID1B		ARID1B		ARID1B	ARID1B
ARL13B	* 608922. ADP-RIBOSYLATION FACTOR-LIKE 13B; ARL13B	ARL13B
ARL6	* 608845. ADP-RIBOSYLATION FACTOR-LIKE 6; ARL6	ARL6	ARL6
ARSA	* 607574. ARYLSULFATASE A; ARSA	ARSA
ARSB	* 611542. ARYLSULFATASE B; ARSB	ARSB	ARSB
ARSE	* 300180. ARYLSULFATASE E; ARSE	ARSE	ARSE
ASAH1	* 613468. N-ACYLSPHINGOSINE AMIDOHYDROLASE 1; ASAH1	ASAH1
ASL	* 608310. ARGININOSUCCINATE LYASE; ASL	ASL
ASPA	* 608034. ASPARTOACYLASE; ASPA	ASPA							MP:0002064
ASPM	* 605481. ABNORMAL SPINDLE-LIKE, MICROCEPHALY-ASSOCIATED; ASPM	ASPM	ASPM
ASS1	* 603470. ARGININOSUCCINATE SYNTHETASE 1; ASS1	ASS1
ASXL1	* 612990. ADDITIONAL SEX COMBS-LIKE 1; ASXL1	ASXL1				ASXL1
ATAD1	Mouse Genome Informatics Database								MP:0002064
ATCAY	Mouse Genome Informatics Database								MP:0002064
ATIC	* 601731. 5-AMINOIMIDAZOLE-4-CARBOXAMIDE RIBONUCLEOTIDE FORMYLTRANSFERASE/IMP CYCLOHYDROLASE; ATIC	ATIC				ATIC
ATL1	* 606439. ATLASTIN GTPase 1; ATL1	ATL1		ATL1	ATL1	ATL1	ATL1
ATM	* 607585. ATAXIA-TELANGIECTASIA MUTATED GENE; ATM	ATM	ATM	ATM	ATM
ATN1	* 607462. ATROPHIN 1; ATN1	ATN1
ATOH7	* 609875. ATONAL, DROSOPHILA, HOMOLOG OF, 7		ATOH7
ATOX1	Mouse Genome Informatics Database								MP:0002064
ATP13A2	* 610513. ATPase, TYPE 13A2; ATP13A2	ATP13A2	ATP13A2
ATP1A2	* 182340. ATPase, Na+/K+ TRANSPORTING, ALPHA-2 POLYPEPTIDE; ATP1A2	ATP1A2		ATP1A2
ATP1A3	* 182350. ATPase, Na+/K+ TRANSPORTING, ALPHA-3 POLYPEPTIDE; ATP1A3	ATP1A3				ATP1A3
ATP2A1	* 108730. ATPase, Ca(2+)-TRANSPORTING, FAST-TWITCH 1; ATP2A1	ATP2A1	ATP2A1
ATP2A2	* 108740. ATPase, Ca(2+)-TRANSPORTING, SLOW-TWITCH; ATP2A2	ATP2A2		ATP2A2		ATP2A2	ATP2A2
ATP2B2	* 108733. ATPase, Ca(2+)-TRANSPORTING, PLASMA MEMBRANE, 2		ATP2B2
ATP2C1	* 604384. ATPase, Ca(2+)-TRANSPORTING, TYPE 2C, MEMBER 1; ATP2C1	ATP2C1		ATP2C1
ATP5E	* 606153. ATP SYNTHASE, H+ TRANSPORTING, MITOCHONDRIAL F1 COMPLEX, EPSILON SUBUNIT; ATP5E	ATP5E
ATP6AP2	* 300556. ATPase, H+ TRANSPORTING, LYSOSOMAL, ACCESSORY PROTEIN 2; ATP6AP2	ATP6AP2
ATP6V0A2	* 611716. ATPase, H+ TRANSPORTING, LYSOSOMAL, V0 SUBUNIT A2; ATP6V0A2	ATP6V0A2	ATP6V0A2
ATP6V0A4	* 605239. ATPase, H+ TRANSPORTING, LYSOSOMAL, V0 SUBUNIT A, ISOFORM 4; ATP6V0A4	ATP6V0A4	ATP6V0A4
ATP6V1B1	* 192132. ATPase, H+ TRANSPORTING, LYSOSOMAL, 56/58-KD, V1 SUBUNIT B, ISOFORM 1		ATP6V1B1
ATP7A	* 300011. ATPase, Cu(2+)-TRANSPORTING, ALPHA POLYPEPTIDE; ATP7A	ATP7A	ATP7A		ATP7A			MP:0002080
ATP7B	* 606882. ATPase, Cu(2+)-TRANSPORTING, BETA POLYPEPTIDE; ATP7B	ATP7B
ATP8B1	* 602397. ATPase, CLASS I, TYPE 8B, MEMBER 1; ATP8B1	ATP8B1
ATPAF2	* 608918. ATP SYNTHASE, MITOCHONDRIAL F1 COMPLEX, ASSEMBLY FACTOR 2; ATPAF2	ATPAF2
ATR	* 601215. ATR GENE; ATR	ATR	ATR	ATR
ATRN	Mouse Genome Informatics Database								MP:0002064
ATRX	* 300032. ATR-X GENE; ATRX	ATRX				ATRX
ATXN1	* 601556. ATAXIN 1; ATXN1	ATXN1
ATXN10	* 611150. ATAXIN 10; ATXN10	ATXN10		ATXN10
ATXN2	* 601517. ATAXIN 2; ATXN2	ATXN2
ATXN3	* 607047. ATAXIN 3; ATXN3	ATXN3
ATXN7	* 607640. ATAXIN 7; ATXN7	ATXN7
AUH	* 600529. AU-SPECIFIC RNA-BINDING PROTEIN; AUH	AUH	AUH
AURKB	Mouse Genome Informatics Database							MP:0002080
AURKC	* 603495. AURORA KINASE C		AURKC
AVPR2	* 300538. ARGININE VASOPRESSIN RECEPTOR 2; AVPR2	AVPR2	AVPR2			AVPR2
AXIN1	* 603816. AXIS INHIBITOR 1; AXIN1	AXIN1						MP:0002080
AXIN2	* 604025. AXIS INHIBITOR 2; AXIN2					AXIN2
B2M	* 109700. BETA-2-MICROGLOBULIN; B2M	B2M
B3GALTL	* 610308. UDP-GAL:BETA-GlcNAc BETA-1,3-GALACTOSYLTRANSFERASE-LIKE		B3GALTL
B3GAT3	* 606374. BETA-1,3-GLUCURONYLTRANSFERASE 3; B3GAT3	B3GAT3
B4GALT1	* 137060. UDP-GAL:BETA-GlcNAc BETA-1,4-GALACTOSYLTRANSFERASE, POLYPEPTIDE 1; B4GALT1	B4GALT1
B4GALT7	* 604327. XYLOSYLPROTEIN 4-BETA-GALACTOSYLTRANSFERASE, POLYPEPTIDE 7; B4GALT7	B4GALT7
B9D1	* 614144. B9 DOMAIN-CONTAINING PROTEIN 1; B9D1	B9D1				B9D1
B9D2	* 611951. B9 DOMAIN-CONTAINING PROTEIN 2; B9D2	B9D2
BAAT	* 602938. BILE ACID CoA:AMINO ACID N-ACYLTRANSFERASE; BAAT	BAAT
BAG3	* 603883. BCL2-ASSOCIATED ATHANOGENE 3; BAG3	BAG3
BANF1	* 603811. BARRIER-TO-AUTOINTEGRATION FACTOR 1; BANF1	BANF1
BAX	* 600040. BCL2-ASSOCIATED X PROTEIN; BAX	BAX	BAX
BBS1	* 209901. BBS1 GENE; BBS1	BBS1	BBS1
BBS10	* 610148. BBS10 GENE; BBS10	BBS10
BBS12	* 610683. BBS12 GENE; BBS12	BBS12	BBS12
BBS2	* 606151. BBS2 GENE; BBS2	BBS2	BBS2
BBS4	* 600374. BBS4 GENE; BBS4	BBS4
BBS5	* 603650. BBS5 GENE; BBS5	BBS5
BBS7	* 607590. BBS7 GENE; BBS7	BBS7	BBS7
BCAM	* 612773. BASAL CELL ADHESION MOLECULE		BCAM
BCKDHA	* 608348. BRANCHED-CHAIN KETO ACID DEHYDROGENASE E1, ALPHA POLYPEPTIDE; BCKDHA	BCKDHA
BCKDHB	* 248611. BRANCHED-CHAIN KETO ACID DEHYDROGENASE E1, BETA POLYPEPTIDE; BCKDHB	BCKDHB
BCKDK	* 614901. BRANCHED-CHAIN ALPHA-KETO ACID DEHYDROGENASE KINASE; BCKDK	BCKDK							MP:0002064
BCMO1	* 605748. BETA-CAROTENE 15,15-PRIME-MONOOXYGENASE 1; BCMO1	BCMO1		BCMO1	BCMO1
BCOR	* 300485. BCL6 COREPRESSOR; BCOR	BCOR				BCOR
BCS1L	* 603647. BCS1, S. CEREVISIAE, HOMOLOG-LIKE; BCS1L	BCS1L	BCS1L
BDNF	* 113505. BRAIN-DERIVED NEUROTROPHIC FACTOR; BDNF	BDNF	BDNF		BDNF
BEST1	* 607854. BESTROPHIN 1; BEST1	BEST1	BEST1			BEST1
BFSP1	* 603307. BEADED FILAMENT STRUCTURAL PROTEIN 1; BFSP1	BFSP1	BFSP1
BFSP2	* 603212. BEADED FILAMENT STRUCTURAL PROTEIN 2; BFSP2	BFSP2
BICC1	* 614295. BICAUDAL C, DROSOPHILA, HOMOLOG OF, 1		BICC1		BICC1
BIN1	* 601248. BRIDGING INTEGRATOR 1; BIN1	BIN1	BIN1
BLK	* 191305. TYROSINE KINASE, B-LYMPHOCYTE SPECIFIC; BLK	BLK
BLM	* 604610. RECQ PROTEIN-LIKE 3; RECQL3	BLM						MP:0002080
BLNK	* 604515. B-CELL LINKER PROTEIN; BLNK	BLNK				BLNK
BLVRA	* 109750. BILIVERDIN REDUCTASE A; BLVRA	BLVRA
BMP1	* 112264. BONE MORPHOGENETIC PROTEIN 1; BMP1	BMP1	BMP1
BMP15	* 300247. BONE MORPHOGENETIC PROTEIN 15; BMP15	BMP15			BMP15
BMP2	* 112261. BONE MORPHOGENETIC PROTEIN 2; BMP2	BMP2		BMP2		BMP2	BMP2
BMP4	* 112262. BONE MORPHOGENETIC PROTEIN 4; BMP4	BMP4				BMP4
BMP5	Mouse Genome Informatics Database							MP:0002080
BMPER	* 608699. BONE MORPHOGENETIC PROTEIN-BINDING ENDOTHELIAL REGULATOR PROTEIN; BMPER	BMPER
BMPR1A	* 601299. BONE MORPHOGENETIC PROTEIN RECEPTOR, TYPE IA; BMPR1A	BMPR1A				BMPR1A		MP:0002080
BMPR1B	* 603248. BONE MORPHOGENETIC PROTEIN RECEPTOR, TYPE IB; BMPR1B	BMPR1B			BMPR1B
BMPR2	* 600799. BONE MORPHOGENETIC PROTEIN RECEPTOR, TYPE II; BMPR2	BMPR2		BMPR2	BMPR2	BMPR2	BMPR2
BOLA3	* 613183. BolA, E. COLI, HOMOLOG OF, 3; BOLA3	BOLA3
BPGM	* 613896. BISPHOSPHOGLYCERATE MUTASE; BPGM	BPGM
BRAF	* 164757. V-RAF MURINE SARCOMA VIRAL ONCOGENE HOMOLOG B1; BRAF	BRAF		BRAF	BRAF	BRAF	BRAF
BRAT1	* 614506. BRCA1-ASSOCIATED ATM ACTIVATOR 1; BRAT1	BRAT1
BRCA1	* 113705. BREAST CANCER 1 GENE; BRCA1				BRCA1	BRCA1
BRCA2	* 600185. BRCA2 GENE; BRCA2	BRCA2				BRCA2
BRIP1	* 605882. BRCA1-INTERACTING PROTEIN 1; BRIP1	BRIP1			BRIP1
BRP44L	* 614738. BRAIN PROTEIN 44-LIKE; BRP44L	BRP44L
BRWD3	* 300553. BROMODOMAIN- AND WD REPEAT-CONTAINING PROTEIN 3; BRWD3	BRWD3
BSCL2	* 606158. BSCL2 GENE; BSCL2	BSCL2
BTD	* 609019. BIOTINIDASE; BTD	BTD	BTD
BTK	* 300300. BRUTON AGAMMAGLOBULINEMIA TYROSINE KINASE; BTK	BTK
BUB1B	* 602860. BUDDING UNINHIBITED BY BENZIMIDAZOLES 1, S. CEREVISIAE, HOMOLOG OF, BETA; BUB1B	BUB1B	BUB1B	BUB1B		BUB1B	BUB1B
C10orf2	* 606075. CHROMOSOME 10 OPEN READING FRAME 2; C10ORF2	C10orf2	C10orf2
C12orf65	* 613541. CHROMOSOME 12 OPEN READING FRAME 65; C12ORF65	C12orf65
C16orf57	* 613276. CHROMOSOME 16 OPEN READING FRAME 57; C16ORF57	C16orf57
C19orf12	* 614297. CHROMOSOME 19 OPEN READING FRAME 12; C19ORF12	C19orf12
C1GALT1C1	* 300611. C1GALT1-SPECIFIC CHAPERONE 1; C1GALT1C1	C1GALT1C1
C1QA	* 120550. COMPLEMENT COMPONENT 1, q SUBCOMPONENT, A CHAIN; C1QA	C1QA							MP:0002064
C1QB	* 120570. COMPLEMENT COMPONENT 1, q SUBCOMPONENT, B CHAIN; C1QB	C1QB
C1QC	* 120575. COMPLEMENT COMPONENT 1, q SUBCOMPONENT, C CHAIN; C1QC	C1QC
C1S	* 120580. COMPLEMENT COMPONENT 1, s SUBCOMPONENT; C1S	C1S
C2	* 613927. COMPLEMENT COMPONENT 2; C2	C2
C2orf71	* 613425. CHROMOSOME 2 OPEN READING FRAME 71; C2ORF71	C2orf71	C2orf71
C3	* 120700. COMPLEMENT COMPONENT 3; C3	C3
C4orf26	* 614829. CHROMOSOME 4 OPEN READING FRAME 26; C4ORF26	C4orf26
C5	* 120900. COMPLEMENT COMPONENT 5; C5	C5
C5orf42	* 614571. CHROMOSOME 5 OPEN READING FRAME 42; C5ORF42	C5orf42
C6	* 217050. COMPLEMENT COMPONENT 6; C6	C6
C7	* 217070. COMPLEMENT COMPONENT 7; C7	C7
C7orf10	* 609187. CHROMOSOME 7 OPEN READING FRAME 10; C7ORF10					C7orf10
C8A	* 120950. COMPLEMENT COMPONENT 8, ALPHA SUBUNIT; C8A	C8A
C8B	* 120960. COMPLEMENT COMPONENT 8, BETA SUBUNIT; C8B	C8B
C8orf37	* 614477. CHROMOSOME 8 OPEN READING FRAME 37; C8ORF37	C8orf37	C8orf37
C9	* 120940. COMPLEMENT COMPONENT 9; C9	C9
C9orf72	* 614260. CHROMOSOME 9 OPEN READING FRAME 72; C9ORF72	C9orf72
CA12	* 603263. CARBONIC ANHYDRASE XII; CA12	CA12	CA12
CA2	* 611492. CARBONIC ANHYDRASE II; CA2	CA2	CA2
CA4	* 114760. CARBONIC ANHYDRASE IV; CA4	CA4
CA8	* 114815. CARBONIC ANHYDRASE VIII; CA8	CA8	CA8
CABP2	* 607314. CALCIUM-BINDING PROTEIN 2; CABP2	CABP2
CABP4	* 608965. CALCIUM-BINDING PROTEIN 4; CABP4	CABP4	CABP4
CACNA1A	* 601011. CALCIUM CHANNEL, VOLTAGE-DEPENDENT, P/Q TYPE, ALPHA-1A SUBUNIT; CACNA1A	CACNA1A			CACNA1A	CACNA1A			MP:0002064
CACNA1C	* 114205. CALCIUM CHANNEL, VOLTAGE-DEPENDENT, L TYPE, ALPHA-1C SUBUNIT; CACNA1C	CACNA1C				CACNA1C
CACNA1D	* 114206. CALCIUM CHANNEL, VOLTAGE-DEPENDENT, L TYPE, ALPHA-1D SUBUNIT; CACNA1D	CACNA1D
CACNA1F	* 300110. CALCIUM CHANNEL, VOLTAGE-DEPENDENT, ALPHA-1F SUBUNIT; CACNA1F	CACNA1F
CACNA1S	* 114208. CALCIUM CHANNEL, VOLTAGE-DEPENDENT, L TYPE, ALPHA-1S SUBUNIT; CACNA1S	CACNA1S	CACNA1S			CACNA1S
CACNA2D2	Mouse Genome Informatics Database								MP:0002064
CACNA2D4	* 608171. CALCIUM CHANNEL, VOLTAGE-DEPENDENT, ALPHA-2/DELTA SUBUNIT 4; CACNA2D4	CACNA2D4	CACNA2D4
CACNB2	* 600003. CALCIUM CHANNEL, VOLTAGE-DEPENDENT, BETA-2 SUBUNIT; CACNB2	CACNB2
CACNB4	* 601949. CALCIUM CHANNEL, VOLTAGE-DEPENDENT, BETA-4 SUBUNIT; CACNB4	CACNB4							MP:0002064
CACNG2	* 602911. CALCIUM CHANNEL, VOLTAGE-DEPENDENT, GAMMA-2 SUBUNIT; CACNG2	CACNG2				CACNG2
CALM1	* 114180. CALMODULIN 1; CALM1	CALM1				CALM1
CALR3	* 611414. CALRETICULIN 3; CALR3	CALR3
CAMK2A	Mouse Genome Informatics Database								MP:0002064
CAMTA1	* 611501. CALMODULIN-BINDING TRANSCRIPTION ACTIVATOR 1; CAMTA1	CAMTA1				CAMTA1
CANT1	* 613165. CALCIUM-ACTIVATED NUCLEOTIDASE 1; CANT1	CANT1
CAPN3	* 114240. CALPAIN 3; CAPN3	CAPN3	CAPN3
CARD14	* 607211. CASPASE RECRUITMENT DOMAIN-CONTAINING PROTEIN 14; CARD14					CARD14
CARD9	* 607212. CASPASE RECRUITMENT DOMAIN-CONTAINING PROTEIN 9; CARD9	CARD9	CARD9
CASC5	* 609173. CANCER SUSCEPTIBILITY CANDIDATE 5; CASC5	CASC5	CASC5			CASC5
CASK	* 300172. CALCIUM/CALMODULIN-DEPENDENT SERINE PROTEIN KINASE; CASK	CASK				CASK
CASP10	* 601762. CASPASE 10, APOPTOSIS-RELATED CYSTEINE PROTEASE; CASP10	CASP10			CASP10
CASP8	* 601763. CASPASE 8, APOPTOSIS-RELATED CYSTEINE PROTEASE; CASP8	CASP8
CASP9	Mouse Genome Informatics Database							MP:0002081
CASQ2	* 114251. CALSEQUESTRIN 2; CASQ2	CASQ2	CASQ2
CAT	* 115500. CATALASE; CAT	CAT
CATSPER1	* 606389. CATION CHANNEL, SPERM-ASSOCIATED, 1; CATSPER1	CATSPER1
CAV1	* 601047. CAVEOLIN 1; CAV1	CAV1
CAV3	* 601253. CAVEOLIN 3; CAV3	CAV3	CAV3	CAV3	CAV3	CAV3	CAV3
CBL	* 165360. CAS-BR-M MURINE ECOTROPIC RETROVIRAL TRANSFORMING SEQUENCE HOMOLOG; CBL	CBL			CBL	CBL
CBS	* 613381. CYSTATHIONINE BETA-SYNTHASE; CBS	CBS
CBX2	* 602770. CHROMOBOX HOMOLOG 2, DROSOPHILA POLYCOMB CLASS; CBX2	CBX2	CBX2
CC2D1A	* 610055. COILED-COIL AND C2 DOMAINS-CONTAINING PROTEIN 1A; CC2D1A	CC2D1A	CC2D1A
CC2D2A	* 612013. COILED-COIL AND C2 DOMAINS-CONTAINING PROTEIN 2A; CC2D2A	CC2D2A	CC2D2A
CCBE1	* 612753. COLLAGEN AND CALCIUM-BINDING EGF DOMAIN-CONTAINING PROTEIN 1; CCBE1	CCBE1
CCDC103	* 614677. COILED-COIL DOMAIN-CONTAINING PROTEIN 103; CCDC103	CCDC103
CCDC11	* 614759. COILED-COIL DOMAIN-CONTAINING PROTEIN 11; CCDC11	CCDC11	CCDC11
CCDC39	* 613798. COILED-COIL DOMAIN-CONTAINING PROTEIN 39; CCDC39	CCDC39	CCDC39
CCDC40	* 613799. COILED-COIL DOMAIN-CONTAINING PROTEIN 40; CCDC40	CCDC40
CCDC50	* 611051. COILED-COIL DOMAIN-CONTAINING PROTEIN 50; CCDC50	CCDC50
CCDC78	* 614666. COILED-COIL DOMAIN-CONTAINING PROTEIN 78; CCDC78	CCDC78
CCDC8	* 614145. COILED-COIL DOMAIN-CONTAINING PROTEIN 8; CCDC8	CCDC8
CCL5	* 187011. CHEMOKINE, CC MOTIF, LIGAND 5; CCL5					CCL5
CCM2	* 607929. CCM2 GENE; CCM2	CCM2
CCND1	* 168461. CYCLIN D1; CCND1				CCND1
CCR5	* 601373. CHEMOKINE, CC MOTIF, RECEPTOR 5		CCR5
CCS	* 603864. COPPER CHAPERONE FOR SUPEROXIDE DISMUTASE		CCS
CCT5	* 610150. CHAPERONIN CONTAINING T-COMPLEX POLYPEPTIDE 1, SUBUNIT 5; CCT5	CCT5	CCT5
CD151	* 602243. CD151 ANTIGEN; CD151	CD151
CD19	* 107265. CD19 ANTIGEN; CD19	CD19
CD247	* 186780. CD247 ANTIGEN; CD247	CD247
CD2AP	* 604241. CD2-ASSOCIATED PROTEIN; CD2AP	CD2AP		CD2AP
CD320	* 606475. CD320 ANTIGEN; CD320	CD320
CD36	* 173510. CD36 ANTIGEN; CD36	CD36	CD36
CD3D	* 186790. CD3 ANTIGEN, DELTA SUBUNIT; CD3D	CD3D	CD3D
CD3E	Mouse Genome Informatics Database								MP:0002064
CD4	* 186940. CD4 ANTIGEN; CD4	CD4
CD40	* 109535. CD40 ANTIGEN; CD40	CD40	CD40
CD40LG	* 300386. CD40 LIGAND; CD40LG	CD40LG
CD44	* 107269. CD44 ANTIGEN; CD44					CD44
CD59	* 107271. CD59 ANTIGEN; CD59	CD59
CD79A	* 112205. CD79A ANTIGEN; CD79A	CD79A
CD79B	* 147245. CD79B ANTIGEN; CD79B	CD79B	CD79B
CD81	* 186845. CD81 ANTIGEN; CD81	CD81
CD8A	* 186910. CD8 ANTIGEN, ALPHA POLYPEPTIDE; CD8A	CD8A
CD96	* 606037. CD96 ANTIGEN; CD96	CD96				CD96
CDAN1	* 607465. CODANIN 1; CDAN1	CDAN1
CDC6	* 602627. CELL DIVISION CYCLE 6, S. CEREVISIAE, HOMOLOG OF; CDC6	CDC6
CDH1	* 192090. CADHERIN 1		CDH1		CDH1			MP:0002080
CDH15	* 114019. CADHERIN 15; CDH15	CDH15
CDH23	* 605516. CADHERIN 23; CDH23	CDH23	CDH23
CDH3	* 114021. CADHERIN 3; CDH3	CDH3	CDH3
CDHR1	* 609502. CADHERIN-RELATED FAMILY, MEMBER 1; CDHR1	CDHR1	CDHR1
CDK5R1	Mouse Genome Informatics Database								MP:0002064
CDK5RAP2	* 608201. CDK5 REGULATORY SUBUNIT-ASSOCIATED PROTEIN 2; CDK5RAP2	CDK5RAP2	CDK5RAP2
CDKL5	* 300203. CYCLIN-DEPENDENT KINASE-LIKE 5; CDKL5	CDKL5				CDKL5
CDKN1A	* 116899. CYCLIN-DEPENDENT KINASE INHIBITOR 1A; CDKN1A				CDKN1A
CDKN1B	* 600778. CYCLIN-DEPENDENT KINASE INHIBITOR 1B; CDKN1B	CDKN1B	CDKN1B		CDKN1B
CDKN2A	* 600160. CYCLIN-DEPENDENT KINASE INHIBITOR 2A; CDKN2A				CDKN2A	CDKN2A			MP:0002064
CDON	* 608707. CELL ADHESION MOLECULE-RELATED/DOWNREGULATED BY ONCOGENES; CDON	CDON				CDON
CDSN	* 602593. CORNEODESMOSIN; CDSN	CDSN
CDT1	* 605525. CHROMATIN LICENSING AND DNA REPLICATION FACTOR 1; CDT1	CDT1
CEACAM16	* 614591. CARCINOEMBRYONIC ANTIGEN-RELATED CELL ADHESION MOLECULE 16; CEACAM16	CEACAM16
CEBPE	* 600749. CCAAT/ENHANCER-BINDING PROTEIN, EPSILON; CEBPE	CEBPE	CEBPE
CELF4	Mouse Genome Informatics Database								MP:0002064
CENPJ	* 609279. CENTROMERIC PROTEIN J; CENPJ	CENPJ	CENPJ
CEP135	* 611423. CENTROSOMAL PROTEIN, 135-KD; CEP135	CEP135	CEP135
CEP152	* 613529. CENTROSOMAL PROTEIN, 152-KD; CEP152	CEP152	CEP152			CEP152
CEP164	* 614848. CENTROSOMAL PROTEIN, 164-KD; CEP164	CEP164
CEP290	* 610142. CENTROSOMAL PROTEIN, 290-KD; CEP290	CEP290	CEP290
CEP41	* 610523. CENTROSOMAL PROTEIN, 41-KD; CEP41	CEP41
CEP57	* 607951. CENTROSOMAL PROTEIN, 57-KD; CEP57	CEP57	CEP57
CEP63	* 614724. CENTROSOMAL PROTEIN, 63-KD; CEP63	CEP63
CERKL	* 608381. CERAMIDE KINASE-LIKE; CERKL	CERKL	CERKL
CERS1	Mouse Genome Informatics Database								MP:0002064
CETP	* 118470. CHOLESTERYL ESTER TRANSFER PROTEIN, PLASMA; CETP	CETP
CFH	* 134370. COMPLEMENT FACTOR H; CFH	CFH	CFH
CFI	* 217030. COMPLEMENT FACTOR I; CFI	CFI
CFL2	* 601443. COFILIN 2; CFL2	CFL2
CFP	* 300383. COMPLEMENT FACTOR PROPERDIN; CFP	CFP
CFTR	* 602421. CYSTIC FIBROSIS TRANSMEMBRANE CONDUCTANCE REGULATOR; CFTR	CFTR			CFTR	CFTR
CHAT	* 118490. CHOLINE ACETYLTRANSFERASE; CHAT	CHAT	CHAT
CHD7	* 608892. CHROMODOMAIN HELICASE DNA-BINDING PROTEIN 7; CHD7	CHD7		CHD7		CHD7	CHD7
CHKB	* 612395. CHOLINE KINASE, BETA; CHKB	CHKB	CHKB			CHKB
CHM	* 300390. CHM GENE; CHM	CHM	CHM			CHM
CHMP2B	* 609512. CHMP FAMILY, MEMBER 2B; CHMP2B	CHMP2B
CHMP4B	* 610897. CHMP FAMILY, MEMBER 4B; CHMP4B	CHMP4B			CHMP4B
CHN1	* 118423. CHIMERIN 1; CHN1	CHN1
CHRDL1	* 300350. CHORDIN-LIKE 1; CHRDL1	CHRDL1
CHRM3	* 118494. CHOLINERGIC RECEPTOR, MUSCARINIC, 3; CHRM3	CHRM3
CHRNA1	* 100690. CHOLINERGIC RECEPTOR, NICOTINIC, ALPHA POLYPEPTIDE 1; CHRNA1	CHRNA1	CHRNA1			CHRNA1
CHRNA2	* 118502. CHOLINERGIC RECEPTOR, NEURONAL NICOTINIC, ALPHA POLYPEPTIDE 2; CHRNA2	CHRNA2
CHRNA4	* 118504. CHOLINERGIC RECEPTOR, NEURONAL NICOTINIC, ALPHA POLYPEPTIDE 4; CHRNA4	CHRNA4		CHRNA4					MP:0002064
CHRNB1	* 100710. CHOLINERGIC RECEPTOR, NICOTINIC, BETA POLYPEPTIDE 1; CHRNB1	CHRNB1
CHRNB2	* 118507. CHOLINERGIC RECEPTOR, NEURONAL NICOTINIC, BETA POLYPEPTIDE 2; CHRNB2	CHRNB2
CHRND	* 100720. CHOLINERGIC RECEPTOR, NICOTINIC, DELTA POLYPEPTIDE; CHRND	CHRND
CHRNE	* 100725. CHOLINERGIC RECEPTOR, NICOTINIC, EPSILON POLYPEPTIDE; CHRNE	CHRNE	CHRNE
CHRNG	* 100730. CHOLINERGIC RECEPTOR, NICOTINIC, GAMMA POLYPEPTIDE; CHRNG	CHRNG	CHRNG
CHST14	* 608429. CARBOHYDRATE SULFOTRANSFERASE 14; CHST14	CHST14	CHST14
CHST3	* 603799. CARBOHYDRATE SULFOTRANSFERASE 3; CHST3	CHST3	CHST3
CHST6	* 605294. CARBOHYDRATE SULFOTRANSFERASE 6; CHST6	CHST6
CHSY1	* 608183. CHONDROITIN SULFATE SYNTHASE 1; CHSY1	CHSY1	CHSY1
CHUK	* 600664. CONSERVED HELIX-LOOP-HELIX UBIQUITOUS KINASE; CHUK	CHUK	CHUK		CHUK
CIB2	* 605564. CALCIUM- AND INTEGRIN-BINDING PROTEIN 2; CIB2	CIB2	CIB2
CIITA	* 600005. MAJOR HISTOCOMPATIBILITY COMPLEX, CLASS II, TRANSACTIVATOR; MHC2TA	CIITA
CIRH1A	* 607456. CIRHIN; CIRH1A	CIRH1A	CIRH1A
CISD2	* 611507. CDGSH IRON SULFUR DOMAIN PROTEIN 2; CISD2	CISD2	CISD2
CITED2	* 602937. CBP/p300-INTERACTING TRANSACTIVATOR, WITH GLU/ASP-RICH C-TERMINAL DOMAIN, 2; CITED2	CITED2
CLCF1	* 607672. CARDIOTROPHIN-LIKE CYTOKINE FACTOR 1; CLCF1	CLCF1
CLCN1	* 118425. CHLORIDE CHANNEL 1, SKELETAL MUSCLE; CLCN1	CLCN1	CLCN1		CLCN1
CLCN2	* 600570. CHLORIDE CHANNEL 2; CLCN2				CLCN2
CLCN3	Mouse Genome Informatics Database								MP:0002064
CLCN5	* 300008. CHLORIDE CHANNEL 5; CLCN5	CLCN5	CLCN5			CLCN5
CLCN7	* 602727. CHLORIDE CHANNEL 7; CLCN7	CLCN7	CLCN7		CLCN7
CLCNKA	* 602024. CHLORIDE CHANNEL, KIDNEY, A; CLCNKA	CLCNKA
CLCNKB	* 602023. CHLORIDE CHANNEL, KIDNEY, B; CLCNKB	CLCNKB
CLDN1	* 603718. CLAUDIN 1; CLDN1	CLDN1
CLDN14	* 605608. CLAUDIN 14; CLDN14	CLDN14	CLDN14
CLDN16	* 603959. CLAUDIN 16; CLDN16	CLDN16	CLDN16
CLDN19	* 610036. CLAUDIN 19; CLDN19	CLDN19	CLDN19
CLEC7A	* 606264. C-TYPE LECTIN DOMAIN FAMILY 7, MEMBER A; CLEC7A	CLEC7A
CLN3	* 607042. CLN3 GENE; CLN3	CLN3				CLN3
CLN5	* 608102. CLN5 GENE; CLN5	CLN5
CLN6	* 606725. CLN6 GENE; CLN6	CLN6	CLN6						MP:0002064
CLN8	* 607837. CLN8 GENE; CLN8	CLN8	CLN8						MP:0002064
CLRN1	* 606397. CLARIN 1; CLRN1	CLRN1	CLRN1
CNBP	* 116955. ZINC FINGER PROTEIN 9; ZNF9	CNBP
CNGA1	* 123825. CYCLIC NUCLEOTIDE-GATED CHANNEL, ALPHA-1; CNGA1	CNGA1	CNGA1
CNGA3	* 600053. CYCLIC NUCLEOTIDE-GATED CHANNEL, ALPHA-3; CNGA3	CNGA3	CNGA3
CNGB1	* 600724. CYCLIC NUCLEOTIDE-GATED CHANNEL, BETA-1; CNGB1	CNGB1	CNGB1
CNGB3	* 605080. CYCLIC NUCLEOTIDE-GATED CHANNEL, BETA-3; CNGB3	CNGB3	CNGB3
CNNM2	* 607803. CYCLIN M2; CNNM2	CNNM2
CNNM4	* 607805. CYCLIN M4; CNNM4	CNNM4	CNNM4
CNTN1	* 600016. CONTACTIN 1; CNTN1	CNTN1
CNTNAP2	* 604569. CONTACTIN-ASSOCIATED PROTEIN-LIKE 2; CNTNAP2	CNTNAP2	CNTNAP2	CNTNAP2		CNTNAP2	CNTNAP2		MP:0002064
COA5	* 613920. CHROMOSOME 2 OPEN READING FRAME 64; C2ORF64	COA5
COCH	* 603196. COCHLIN; COCH	COCH		COCH	COCH
COG1	* 606973. COMPONENT OF OLIGOMERIC GOLGI COMPLEX 1; COG1	COG1
COG4	* 606976. COMPONENT OF OLIGOMERIC GOLGI COMPLEX 4; COG4	COG4				COG4
COG5	* 606821. COMPONENT OF OLIGOMERIC GOLGI COMPLEX 5; COG5	COG5
COG6	* 606977. COMPONENT OF OLIGOMERIC GOLGI COMPLEX 6; COG6	COG6
COG7	* 606978. COMPONENT OF OLIGOMERIC GOLGI COMPLEX 7; COG7	COG7
COG8	* 606979. COMPONENT OF OLIGOMERIC GOLGI COMPLEX 8; COG8	COG8
COL10A1	* 120110. COLLAGEN, TYPE X, ALPHA-1; COL10A1	COL10A1		COL10A1	COL10A1	COL10A1	COL10A1
COL11A1	* 120280. COLLAGEN, TYPE XI, ALPHA-1; COL11A1	COL11A1	COL11A1		COL11A1
COL11A2	* 120290. COLLAGEN, TYPE XI, ALPHA-2; COL11A2	COL11A2	COL11A2			COL11A2
COL17A1	* 113811. COLLAGEN, TYPE XVII, ALPHA-1; COL17A1	COL17A1	COL17A1
COL18A1	* 120328. COLLAGEN, TYPE XVIII, ALPHA-1; COL18A1	COL18A1	COL18A1
COL1A2	* 120160. COLLAGEN, TYPE I, ALPHA-2; COL1A2	COL1A2	COL1A2			COL1A2
COL2A1	Mouse Genome Informatics Database								MP:0002064
COL3A1	* 120180. COLLAGEN, TYPE III, ALPHA-1; COL3A1	COL3A1	COL3A1	COL3A1	COL3A1	COL3A1	COL3A1
COL4A1	* 120130. COLLAGEN, TYPE IV, ALPHA-1; COL4A1	COL4A1
COL4A2	* 120090. COLLAGEN, TYPE IV, ALPHA-2; COL4A2	COL4A2				COL4A2
COL4A3	* 120070. COLLAGEN, TYPE IV, ALPHA-3; COL4A3	COL4A3	COL4A3
COL4A4	* 120131. COLLAGEN, TYPE IV, ALPHA-4; COL4A4	COL4A4	COL4A4
COL4A5	* 303630. COLLAGEN, TYPE IV, ALPHA-5; COL4A5	COL4A5	COL4A5			COL4A5
COL5A1	* 120215. COLLAGEN, TYPE V, ALPHA-1; COL5A1	COL5A1		COL5A1	COL5A1	COL5A1	COL5A1
COL5A2	* 120190. COLLAGEN, TYPE V, ALPHA-2; COL5A2	COL5A2
COL6A1	* 120220. COLLAGEN, TYPE VI, ALPHA-1; COL6A1	COL6A1	COL6A1	COL6A1	COL6A1	COL6A1	COL6A1
COL6A2	* 120240. COLLAGEN, TYPE VI, ALPHA-2; COL6A2	COL6A2	COL6A2		COL6A2	COL6A2
COL6A3	* 120250. COLLAGEN, TYPE VI, ALPHA-3; COL6A3	COL6A3	COL6A3			COL6A3
COL7A1	* 120120. COLLAGEN, TYPE VII, ALPHA-1; COL7A1	COL7A1	COL7A1		COL7A1	COL7A1
COL9A1	* 120210. COLLAGEN, TYPE IX, ALPHA-1; COL9A1	COL9A1	COL9A1		COL9A1
COL9A2	* 120260. COLLAGEN, TYPE IX, ALPHA-2; COL9A2	COL9A2	COL9A2
COL9A3	* 120270. COLLAGEN, TYPE IX, ALPHA-3; COL9A3	COL9A3			COL9A3
COLEC11	* 612502. COLLECTIN 11; COLEC11	COLEC11
COLQ	* 603033. COLLAGENIC TAIL OF ENDPLATE ACETYLCHOLINESTERASE; COLQ	COLQ	COLQ
COMP	* 600310. CARTILAGE OLIGOMERIC MATRIX PROTEIN; COMP	COMP	COMP			COMP
COQ2	* 609825. COQ2, S. CEREVISIAE, HOMOLOG OF; COQ2	COQ2				COQ2
COQ6	* 614647. COQ6, S. CEREVISIAE, HOMOLOG OF; COQ6	COQ6	COQ6
COQ9	* 612837. COQ9, S. CEREVISIAE, HOMOLOG OF; COQ9	COQ9	COQ9
CORIN	* 605236. CORIN, SERINE PEPTIDASE; CORIN	CORIN	CORIN
COX10	* 602125. CYTOCHROME c OXIDASE ASSEMBLY PROTEIN COX10; COX10	COX10
COX14	* 614478. CHROMOSOME 12 OPEN READING FRAME 62; C12ORF62	COX14
COX15	* 603646. CYTOCHROME c OXIDASE ASSEMBLY PROTEIN COX15; COX15	COX15	COX15
COX4I2	* 607976. CYTOCHROME c OXIDASE, SUBUNIT IV, ISOFORM 2; COX4I2	COX4I2
COX6B1	* 124089. CYTOCHROME c OXIDASE, SUBUNIT VIb, POLYPEPTIDE 1; COX6B1	COX6B1
CP	* 117700. CERULOPLASMIN; CP	CP	CP
CPA6	* 609562. CARBOXYPEPTIDASE A6; CPA6	CPA6	CPA6			CPA6
CPN1	* 603103. CARBOXYPEPTIDASE N, POLYPEPTIDE 1, 50-KD; CPN1	CPN1	CPN1
CPOX	* 612732. COPROPORPHYRINOGEN OXIDASE; CPOX	CPOX
CPT1A	* 600528. CARNITINE PALMITOYLTRANSFERASE I, LIVER; CPT1A	CPT1A				CPT1A
CPT2	* 600650. CARNITINE PALMITOYLTRANSFERASE II; CPT2	CPT2			CPT2
CR2	* 120650. COMPLEMENT COMPONENT RECEPTOR 2; CR2	CR2
CRADD	* 603454. CASP2 AND RIPK1 DOMAIN-CONTAINING ADAPTOR WITH DEATH DOMAIN; CRADD	CRADD	CRADD
CRB1	* 604210. CRUMBS, DROSOPHILA, HOMOLOG OF, 1; CRB1	CRB1	CRB1			CRB1
CRBN	* 609262. CEREBLON; CRBN	CRBN	CRBN
CREB1	* 123810. cAMP RESPONSE ELEMENT-BINDING PROTEIN 1; CREB1				CREB1	CREB1
CREBBP	* 600140. CREB-BINDING PROTEIN; CREBBP	CREBBP		CREBBP		CREBBP	CREBBP	MP:0002080	MP:0002064
CRELD1	* 607170. CYSTEINE-RICH PROTEIN WITH EGF-LIKE DOMAINS 1; CRELD1	CRELD1
CRLF1	* 604237. CYTOKINE RECEPTOR-LIKE FACTOR 1; CRLF1	CRLF1	CRLF1
CRX	* 602225. CONE-ROD HOMEOBOX-CONTAINING GENE; CRX	CRX	CRX		CRX	CRX
CRYAB	* 123590. CRYSTALLIN, ALPHA-B; CRYAB	CRYAB	CRYAB		CRYAB
CRYBA1	* 123610. CRYSTALLIN, BETA-A1; CRYBA1	CRYBA1
CRYBA4	* 123631. CRYSTALLIN, BETA-A4; CRYBA4	CRYBA4				CRYBA4
CRYBB3	* 123630. CRYSTALLIN, BETA-B3; CRYBB3	CRYBB3	CRYBB3
CRYM	* 123740. CRYSTALLIN, MU; CRYM	CRYM				CRYM
CSF1R	* 164770. COLONY-STIMULATING FACTOR 1 RECEPTOR; CSF1R	CSF1R			CSF1R	CSF1R
CSF2RA	* 306250. COLONY-STIMULATING FACTOR 2 RECEPTOR, ALPHA; CSF2RA	CSF2RA	CSF2RA
CSF2RB	* 138981. GRANULOCYTE-MACROPHAGE COLONY-STIMULATING FACTOR RECEPTOR, BETA; CSF2RB	CSF2RB
CSF3R	* 138971. COLONY-STIMULATING FACTOR 3 RECEPTOR, GRANULOCYTE; CSF3R	CSF3R			CSF3R
CSRP3	* 600824. CYSTEINE- AND GLYCINE-RICH PROTEIN 3; CSRP3	CSRP3
CST3	* 604312. CYSTATIN 3; CST3	CST3	CST3
CSTA	* 184600. CYSTATIN A; CSTA	CSTA	CSTA
CSTB	* 601145. CYSTATIN B; CSTB	CSTB				CSTB			MP:0002064
CTC1	* 613129. CONSERVED TELOMERE MAINTENANCE COMPONENT 1; CTC1	CTC1
CTDP1	* 604927. C-TERMINAL DOMAIN OF RNA POLYMERASE II SUBUNIT A, PHOSPHATASE OF, SUBUNIT 1; CTDP1	CTDP1	CTDP1
CTH	* 607657. CYSTATHIONINE GAMMA-LYASE; CTH	CTH
CTNNB1	* 116806. CATENIN, BETA-1; CTNNB1	CTNNB1	CTNNB1		CTNNB1	CTNNB1
CTNS	* 606272. CYSTINOSIN; CTNS	CTNS
CTSA	* 613111. CATHEPSIN A; CTSA	CTSA
CTSC	* 602365. CATHEPSIN C; CTSC	CTSC	CTSC
CTSD	* 116840. CATHEPSIN D; CTSD	CTSD	CTSD						MP:0002064
CTSK	* 601105. CATHEPSIN K; CTSK	CTSK	CTSK		CTSK
CUBN	* 602997. CUBILIN; CUBN	CUBN	CUBN
CUL3	* 603136. CULLIN 3; CUL3	CUL3				CUL3
CUL4B	* 300304. CULLIN 4B; CUL4B	CUL4B				CUL4B
CUL7	* 609577. CULLIN 7; CUL7	CUL7	CUL7
CX3CR1	* 601470. CHEMOKINE, CX3C MOTIF, RECEPTOR 1		CX3CR1
CXCL12	* 600835. CHEMOKINE, CXC MOTIF, LIGAND 12		CXCL12
CXCR4	* 162643. CHEMOKINE, CXC MOTIF, RECEPTOR 4; CXCR4	CXCR4	CXCR4		CXCR4
CYB5A	* 613218. CYTOCHROME b5, TYPE A (MICROSOMAL); CYB5A	CYB5A
CYB5R3	* 613213. CYTOCHROME b5 REDUCTASE 3; CYB5R3	CYB5R3	CYB5R3
CYBB	* 300481. CYTOCHROME b(-245), BETA SUBUNIT; CYBB	CYBB	CYBB
CYCS	* 123970. CYTOCHROME C, SOMATIC; CYCS	CYCS
CYLD	* 605018. CYLD GENE; CYLD	CYLD	CYLD
CYP11A1	* 118485. CYTOCHROME P450, SUBFAMILY XIA, POLYPEPTIDE 1; CYP11A1	CYP11A1			CYP11A1	CYP11A1
CYP11B1	* 610613. CYTOCHROME P450, SUBFAMILY XIB, POLYPEPTIDE 1; CYP11B1	CYP11B1
CYP11B2	* 124080. CYTOCHROME P450, SUBFAMILY XIB, POLYPEPTIDE 2; CYP11B2	CYP11B2	CYP11B2
CYP17A1	* 609300. CYTOCHROME P450, FAMILY 17, SUBFAMILY A, POLYPEPTIDE 1; CYP17A1	CYP17A1
CYP19A1	* 107910. CYTOCHROME P450, FAMILY 19, SUBFAMILY A, POLYPEPTIDE 1; CYP19A1	CYP19A1
CYP1B1	* 601771. CYTOCHROME P450, SUBFAMILY I, POLYPEPTIDE 1; CYP1B1	CYP1B1	CYP1B1			CYP1B1
CYP24A1	* 126065. CYTOCHROME P450, FAMILY 24, SUBFAMILY A, POLYPEPTIDE 1; CYP24A1	CYP24A1
CYP26B1	* 605207. CYTOCHROME P450, SUBFAMILY XXVIB, POLYPEPTIDE 1; CYP26B1	CYP26B1
CYP27A1	* 606530. CYTOCHROME P450, SUBFAMILY XXVIIA, POLYPEPTIDE 1; CYP27A1	CYP27A1
CYP27B1	* 609506. CYTOCHROME P450, SUBFAMILY XXVIIB, POLYPEPTIDE 1; CYP27B1	CYP27B1				CYP27B1
CYP2B6	* 123930. CYTOCHROME P450, SUBFAMILY IIB, POLYPEPTIDE 6; CYP2B6	CYP2B6
CYP2C19	* 124020. CYTOCHROME P450, SUBFAMILY IIC, POLYPEPTIDE 19; CYP2C19	CYP2C19
CYP2C9	* 601130. CYTOCHROME P450, SUBFAMILY IIC, POLYPEPTIDE 9; CYP2C9	CYP2C9
CYP2R1	* 608713. CYTOCHROME P450, SUBFAMILY IIR, POLYPEPTIDE 1; CYP2R1	CYP2R1
CYP3A4	* 124010. CYTOCHROME P450, SUBFAMILY IIIA, POLYPEPTIDE 4; CYP3A4					CYP3A4
CYP4F22	* 611495. CYTOCHROME P450, FAMILY 4, SUBFAMILY F, POLYPEPTIDE 22; CYP4F22	CYP4F22
CYP7B1	* 603711. CYTOCHROME P450, FAMILY 7, SUBFAMILY B, POLYPEPTIDE 1; CYP7B1	CYP7B1	CYP7B1			CYP7B1
D2HGDH	* 609186. D-2-HYDROXYGLUTARATE DEHYDROGENASE; D2HGDH	D2HGDH
DAG1	* 128239. DYSTROPHIN-ASSOCIATED GLYCOPROTEIN 1; DAG1	DAG1	DAG1
DARS2	* 610956. ASPARTYL-tRNA SYNTHETASE 2; DARS2	DARS2
DBH	* 609312. DOPAMINE BETA-HYDROXYLASE, PLASMA; DBH	DBH
DBT	* 248610. DIHYDROLIPOAMIDE BRANCHED-CHAIN TRANSACYLASE; DBT	DBT	DBT			DBT
DCAF17	* 612515. DDB1- AND CUL4-ASSOCIATED FACTOR 17; DCAF17	DCAF17
DCC	* 120470. DELETED IN COLORECTAL CARCINOMA; DCC	DCC		DCC
DCLRE1C	* 605988. DNA CROSS-LINK REPAIR PROTEIN 1C; DCLRE1C	DCLRE1C
DCN	* 125255. DECORIN; DCN	DCN
DCTN1	* 601143. DYNACTIN 1; DCTN1	DCTN1	DCTN1		DCTN1
DCX	* 300121. DOUBLECORTIN; DCX	DCX				DCX
DDB2	* 600811. DNA DAMAGE-BINDING PROTEIN 2; DDB2	DDB2
DDC	* 107930. DOPA DECARBOXYLASE; DDC	DDC
DDOST	* 602202. DOLICHYL-DIPHOSPHOOLIGOSACCHARIDE-PROTEIN GLYCOSYLTRANSFERASE; DDOST	DDOST
DDR2	* 191311. DISCOIDIN DOMAIN RECEPTOR FAMILY, MEMBER 2; DDR2	DDR2
DDX11	* 601150. DEAD/H BOX 11; DDX11	DDX11
DES	* 125660. DESMIN; DES	DES			DES	DES
DFNA5	* 608798. DFNA5 GENE; DFNA5	DFNA5		DFNA5	DFNA5
DFNB31	* 607928. WHIRLIN; WHRN	DFNB31	DFNB31
DGKD	Mouse Genome Informatics Database								MP:0002064
DGUOK	* 601465. DEOXYGUANOSINE KINASE; DGUOK	DGUOK
DHCR24	* 606418. 24-DEHYDROCHOLESTEROL REDUCTASE; DHCR24	DHCR24	DHCR24
DHCR7	* 602858. 7-DEHYDROCHOLESTEROL REDUCTASE; DHCR7	DHCR7
DHDDS	* 608172. DEHYDRODOLICHYL DIPHOSPHATE SYNTHASE; DHDDS	DHDDS	DHDDS
DHFR	* 126060. DIHYDROFOLATE REDUCTASE; DHFR	DHFR				DHFR
DHODH	* 126064. DIHYDROOROTATE DEHYDROGENASE; DHODH	DHODH	DHODH			DHODH
DIABLO	* 605219. DIRECT IAP-BINDING PROTEIN WITH LOW pI; DIABLO	DIABLO
DIAPH1	* 602121. DIAPHANOUS, DROSOPHILA, HOMOLOG OF, 1; DIAPH1	DIAPH1
DIAPH2	* 300108. DIAPHANOUS, DROSOPHILA, HOMOLOG OF, 2; DIAPH2	DIAPH2
DIAPH3	* 614567. DIAPHANOUS, DROSOPHILA, HOMOLOG OF, 3; DIAPH3	DIAPH3				DIAPH3
DICER1	* 606241. DICER, DROSOPHILA, HOMOLOG OF, 1; DICER1	DICER1		DICER1		DICER1	DICER1
DIP2B	* 611379. DISCO-INTERACTING PROTEIN 2, DROSOPHILA, HOMOLOG OF, B; DIP2B	DIP2B
DIS3L2	* 614184. DIS3 MITOTIC CONTROL, S. CEREVISIAE, HOMOLOG-LIKE 2; DIS3L2	DIS3L2
DISC1	* 605210. DISRUPTED IN SCHIZOPHRENIA 1; DISC1				DISC1
DKC1	* 300126. DYSKERIN; DKC1	DKC1	DKC1			DKC1
DLAT	* 608770. DIHYDROLIPOAMIDE S-ACETYLTRANSFERASE; DLAT	DLAT
DLD	* 238331. DIHYDROLIPOAMIDE DEHYDROGENASE; DLD	DLD
DLG3	* 300189. DISCS LARGE, DROSOPHILA, HOMOLOG OF, 3; DLG3	DLG3
DLL1	Mouse Genome Informatics Database							MP:0002081
DLX3	* 600525. DISTAL-LESS HOMEOBOX 3; DLX3	DLX3
DLX5	* 600028. DISTAL-LESS HOMEOBOX 5; DLX5	DLX5	DLX5					MP:0002081
DMD	* 300377. DYSTROPHIN; DMD	DMD	DMD	DMD		DMD	DMD
DMGDH	* 605849. DIMETHYLGLYCINE DEHYDROGENASE; DMGDH	DMGDH
DMP1	* 600980. DENTIN MATRIX ACIDIC PHOSPHOPROTEIN 1; DMP1	DMP1	DMP1
DMPK	* 605377. DYSTROPHIA MYOTONICA PROTEIN KINASE; DMPK	DMPK			DMPK
DMTF1	Mouse Genome Informatics Database								MP:0002064
DNAAF3	* 614566. DYNEIN, AXONEMAL, ASSEMBLY FACTOR 3; DNAAF3	DNAAF3
DNAH5	* 603335. DYNEIN, AXONEMAL, HEAVY CHAIN 5; DNAH5	DNAH5	DNAH5
DNAI1	* 604366. DYNEIN, AXONEMAL, INTERMEDIATE CHAIN 1; DNAI1	DNAI1
DNAI2	* 605483. DYNEIN, AXONEMAL, INTERMEDIATE CHAIN 2; DNAI2	DNAI2
DNAJB2	* 604139. DNAJ/HSP40 HOMOLOG, SUBFAMILY B, MEMBER 2; DNAJB2	DNAJB2	DNAJB2
DNAJB6	* 611332. DNAJ/HSP40 HOMOLOG, SUBFAMILY B, MEMBER 6; DNAJB6	DNAJB6			DNAJB6
DNAJC19	* 608977. DNAJ/HSP40 HOMOLOG, SUBFAMILY C, MEMBER 19; DNAJC19	DNAJC19	DNAJC19
DNAJC5	* 611203. DNAJ/HSP40 HOMOLOG, SUBFAMILY C, MEMBER 5; DNAJC5	DNAJC5
DNAL1	* 610062. DYNEIN, AXONEMAL, LIGHT CHAIN 1; DNAL1	DNAL1
DNASE1L3	* 602244. DEOXYRIBONUCLEASE I-LIKE 3; DNASE1L3	DNASE1L3	DNASE1L3
DNM1L	* 603850. DYNAMIN 1-LIKE; DNM1L	DNM1L			DNM1L	DNM1L
DNM2	* 602378. DYNAMIN 2; DNM2	DNM2				DNM2
DNMT1	* 126375. DNA METHYLTRANSFERASE 1; DNMT1	DNMT1	DNMT1			DNMT1
DNMT3B	* 602900. DNA METHYLTRANSFERASE 3B; DNMT3B	DNMT3B				DNMT3B
DOCK6	* 614194. DEDICATOR OF CYTOKINESIS 6; DOCK6	DOCK6	DOCK6
DOCK8	* 611432. DEDICATOR OF CYTOKINESIS 8; DOCK8	DOCK8	DOCK8			DOCK8
DOLK	* 610746. DOLICHOL KINASE		DOLK			DOLK
DPAGT1	* 191350. DOLICHYL-PHOSPHATE N-ACETYLGLUCOSAMINE PHOSPHOTRANSFERASE; DPAGT1	DPAGT1	DPAGT1
DPM1	* 603503. DOLICHYL-PHOSPHATE MANNOSYLTRANSFERASE 1, CATALYTIC SUBUNIT; DPM1	DPM1
DPM3	* 605951. DOLICHYL-PHOSPHATE MANNOSYLTRANSFERASE 3; DPM3	DPM3
DPY19L2	* 613893. DPY19-LIKE 2; DPY19L2	DPY19L2
DPYD	* 612779. DIHYDROPYRIMIDINE DEHYDROGENASE; DPYD	DPYD				DPYD
DPYS	* 613326. DIHYDROPYRIMIDINASE; DPYS	DPYS
DRD2	* 126450. DOPAMINE RECEPTOR D2; DRD2	DRD2
DSC2	* 125645. DESMOCOLLIN 2; DSC2	DSC2
DSC3	* 600271. DESMOCOLLIN 3; DSC3	DSC3
DSCAM	Mouse Genome Informatics Database								MP:0002064
DSG1	* 125670. DESMOGLEIN 1; DSG1	DSG1		DSG1
DSG2	* 125671. DESMOGLEIN 2; DSG2	DSG2	DSG2
DSG4	* 607892. DESMOGLEIN 4; DSG4	DSG4	DSG4
DSP	* 125647. DESMOPLAKIN; DSP	DSP	DSP	DSP
DSPP	* 125485. DENTIN SIALOPHOSPHOPROTEIN; DSPP	DSPP			DSPP
DST	* 113810. DYSTONIN; DST	DST							MP:0002064
DTNA	* 601239. DYSTROBREVIN, ALPHA; DTNA	DTNA
DTNBP1	* 607145. DYSTROBREVIN-BINDING PROTEIN 1; DTNBP1	DTNBP1
DUOX2	* 606759. DUAL OXIDASE 2; DUOX2	DUOX2
DUOXA2	* 612772. DUAL OXIDASE MATURATION FACTOR 2; DUOXA2	DUOXA2
DYM	* 607461. DYMECLIN; DYM	DYM	DYM
DYNC1H1	* 600112. DYNEIN, CYTOPLASMIC 1, HEAVY CHAIN 1; DYNC1H1	DYNC1H1		DYNC1H1		DYNC1H1	DYNC1H1
DYNC2H1	* 603297. DYNEIN, CYTOPLASMIC 2, HEAVY CHAIN 1; DYNC2H1	DYNC2H1
DYRK1A	* 600855. DUAL-SPECIFICITY TYROSINE PHOSPHORYLATION-REGULATED KINASE 1A; DYRK1A	DYRK1A		DYRK1A		DYRK1A	DYRK1A
DYSF	* 603009. DYSFERLIN; DYSF	DYSF	DYSF
EARS2	* 612799. GLUTAMYL-tRNA SYNTHETASE 2; EARS2	EARS2
EBP	* 300205. EMOPAMIL-BINDING PROTEIN; EBP	EBP
ECE1	* 600423. ENDOTHELIN-CONVERTING ENZYME 1; ECE1	ECE1
ECM1	* 602201. EXTRACELLULAR MATRIX PROTEIN 1; ECM1	ECM1	ECM1
EDA	* 300451. ECTODYSPLASIN A; EDA	EDA				EDA		MP:0002080
EDAR	* 604095. ECTODYSPLASIN A RECEPTOR; EDAR	EDAR	EDAR		EDAR
EDARADD	* 606603. EDAR-ASSOCIATED DEATH DOMAIN; EDARADD	EDARADD	EDARADD		EDARADD
EDN3	* 131242. ENDOTHELIN 3; EDN3	EDN3	EDN3	EDN3	EDN3
EDNRB	* 131244. ENDOTHELIN RECEPTOR, TYPE B; EDNRB	EDNRB	EDNRB			EDNRB
EFEMP1	* 601548. EGF-CONTAINING FIBULIN-LIKE EXTRACELLULAR MATRIX PROTEIN 1; EFEMP1	EFEMP1
EFEMP2	* 604633. EGF-CONTAINING FIBULIN-LIKE EXTRACELLULAR MATRIX PROTEIN 2; EFEMP2	EFEMP2	EFEMP2
EFHC1	* 608815. EF-HAND DOMAIN (C-TERMINAL)-CONTAINING PROTEIN 1; EFHC1					EFHC1
EFNB1	* 300035. EPHRIN B1; EFNB1	EFNB1				EFNB1
EFTUD2	* 603892. ELONGATION FACTOR Tu GTP-BINDING DOMAIN-CONTAINING 2; EFTUD2	EFTUD2		EFTUD2		EFTUD2	EFTUD2
EGF	* 131530. EPIDERMAL GROWTH FACTOR; EGF	EGF	EGF
EGFR	* 131550. EPIDERMAL GROWTH FACTOR RECEPTOR		EGFR		EGFR
EGR2	* 129010. EARLY GROWTH RESPONSE 2; EGR2	EGR2	EGR2		EGR2	EGR2
EHMT1	* 607001. EUCHROMATIC HISTONE METHYLTRANSFERASE 1; EHMT1	EHMT1		EHMT1	EHMT1	EHMT1	EHMT1
EIF2AK3	* 604032. EUKARYOTIC TRANSLATION INITIATION FACTOR 2-ALPHA KINASE 3; EIF2AK3	EIF2AK3
EIF2B1	* 606686. EUKARYOTIC TRANSLATION INITIATION FACTOR 2B, SUBUNIT 1; EIF2B1	EIF2B1	EIF2B1
EIF2B2	* 606454. EUKARYOTIC TRANSLATION INITIATION FACTOR 2B, SUBUNIT 2; EIF2B2	EIF2B2
EIF2B3	* 606273. EUKARYOTIC TRANSLATION INITIATION FACTOR 2B, SUBUNIT 3; EIF2B3	EIF2B3	EIF2B3
EIF2B4	* 606687. EUKARYOTIC TRANSLATION INITIATION FACTOR 2B, SUBUNIT 4; EIF2B4	EIF2B4	EIF2B4
EIF2B5	* 603945. EUKARYOTIC TRANSLATION INITIATION FACTOR 2B, SUBUNIT 5; EIF2B5	EIF2B5	EIF2B5
EIF4G1	* 600495. EUKARYOTIC TRANSLATION INITIATION FACTOR 4-GAMMA, 1; EIF4G1	EIF4G1			EIF4G1
ELANE	* 130130. ELASTASE, NEUTROPHIL-EXPRESSED; ELANE	ELANE	ELANE		ELANE	ELANE
ELN	* 130160. ELASTIN; ELN	ELN	ELN	ELN	ELN	ELN	ELN
ELOVL4	* 605512. ELONGATION OF VERY LONG CHAIN FATTY ACIDS-LIKE 4; ELOVL4	ELOVL4	ELOVL4					MP:0002081
EMD	* 300384. EMERIN; EMD	EMD
EMX2	* 600035. EMPTY SPIRACLES, DROSOPHILA, 2, HOMOLOG OF; EMX2	EMX2				EMX2
ENAM	* 606585. ENAMELIN; ENAM	ENAM	ENAM
ENG	* 131195. ENDOGLIN; ENG	ENG		ENG	ENG	ENG	ENG
ENO3	* 131370. ENOLASE 3; ENO3	ENO3
ENPP1	* 173335. ECTONUCLEOTIDE PYROPHOSPHATASE/PHOSPHODIESTERASE 1; ENPP1	ENPP1	ENPP1
EP300	* 602700. E1A-BINDING PROTEIN, 300-KD; EP300	EP300				EP300
EPAS1	* 603349. ENDOTHELIAL PAS DOMAIN PROTEIN 1; EPAS1	EPAS1
EPB41	* 130500. ERYTHROCYTE MEMBRANE PROTEIN BAND 4.1; EPB41	EPB41
EPB41L1	* 602879. ERYTHROCYTE MEMBRANE PROTEIN BAND 4.1-LIKE 1; EPB41L1	EPB41L1				EPB41L1
EPB42	* 177070. PROTEIN 4.2, ERYTHROCYTIC; EPB42	EPB42	EPB42
EPCAM	* 185535. EPITHELIAL CELLULAR ADHESION MOLECULE; EPCAM	EPCAM	EPCAM
EPHA2	* 176946. EPHRIN RECEPTOR EphA2; EPHA2	EPHA2
EPOR	* 133171. ERYTHROPOIETIN RECEPTOR; EPOR					EPOR
EPX	* 131399. EOSINOPHIL PEROXIDASE; EPX	EPX
ERBB2	* 164870. V-ERB-B2 AVIAN ERYTHROBLASTIC LEUKEMIA VIRAL ONCOGENE HOMOLOG 2; ERBB2				ERBB2			MP:0002080
ERBB3	* 190151. V-ERB-B2 AVIAN ERYTHROBLASTIC LEUKEMIA VIRAL ONCOGENE HOMOLOG 3; ERBB3	ERBB3
ERC1	Mouse Genome Informatics Database							MP:0002080
ERCC1	* 126380. EXCISION-REPAIR, COMPLEMENTING DEFECTIVE, IN CHINESE HAMSTER, 1; ERCC1	ERCC1
ERCC2	* 126340. EXCISION-REPAIR, COMPLEMENTING DEFECTIVE, IN CHINESE HAMSTER, 2; ERCC2	ERCC2
ERCC3	* 133510. EXCISION-REPAIR, COMPLEMENTING DEFECTIVE, IN CHINESE HAMSTER, 3; ERCC3	ERCC3
ERCC4	* 133520. EXCISION-REPAIR, COMPLEMENTING DEFECTIVE, IN CHINESE HAMSTER, 4; ERCC4	ERCC4
ERCC5	* 133530. EXCISION-REPAIR, COMPLEMENTING DEFECTIVE, IN CHINESE HAMSTER, 5; ERCC5	ERCC5	ERCC5
ERCC6	* 609413. EXCISION-REPAIR CROSS-COMPLEMENTING, GROUP 6; ERCC6	ERCC6	ERCC6
ERCC8	* 609412. EXCISION-REPAIR CROSS-COMPLEMENTING, GROUP 8; ERCC8	ERCC8
ERLIN2	* 611605. ENDOPLASMIC RETICULUM LIPID RAFT-ASSOCIATED PROTEIN 2; ERLIN2	ERLIN2	ERLIN2
ESCO2	* 609353. ESTABLISHMENT OF COHESION 1, S. CEREVISIAE, HOMOLOG OF, 2; ESCO2	ESCO2	ESCO2
ESRRB	* 602167. ESTROGEN-RELATED RECEPTOR, BETA; ESRRB	ESRRB	ESRRB
ETFA	* 608053. ELECTRON TRANSFER FLAVOPROTEIN, ALPHA POLYPEPTIDE; ETFA	ETFA
ETFB	* 130410. ELECTRON TRANSFER FLAVOPROTEIN, BETA POLYPEPTIDE; ETFB	ETFB
ETFDH	* 231675. ELECTRON TRANSFER FLAVOPROTEIN DEHYDROGENASE; ETFDH	ETFDH
ETHE1	* 608451. ETHE1 GENE; ETHE1	ETHE1
ETV6	* 600618. ETS VARIANT GENE 6; ETV6				ETV6
EVC	* 604831. EVC GENE; EVC	EVC
EVC2	* 607261. EVC2 GENE; EVC2	EVC2	EVC2
EXOSC3	* 606489. EXOSOME COMPONENT 3; EXOSC3	EXOSC3	EXOSC3
EXT1	* 608177. EXOSTOSIN 1; EXT1	EXT1			EXT1			MP:0002080
EXT2	* 608210. EXOSTOSIN 2; EXT2	EXT2
EYA1	* 601653. EYES ABSENT 1; EYA1	EYA1	EYA1	EYA1	EYA1	EYA1	EYA1
EYA4	* 603550. EYES ABSENT 4; EYA4	EYA4
EYS	* 612424. EYES SHUT, DROSOPHILA, HOMOLOG OF; EYS	EYS	EYS
EZH2	* 601573. ENHANCER OF ZESTE, DROSOPHILA, HOMOLOG 2; EZH2	EZH2				EZH2
F10	* 613872. COAGULATION FACTOR X; F10	F10	F10		F10
F11	* 264900. COAGULATION FACTOR XI; F11	F11	F11		F11
F12	* 610619. COAGULATION FACTOR XII; F12	F12				F12
F13A1	* 134570. FACTOR XIII, A1 SUBUNIT; F13A1	F13A1				F13A1
F13B	* 134580. FACTOR XIII, B SUBUNIT; F13B	F13B
F2	* 176930. COAGULATION FACTOR II; F2	F2	F2
F5	* 612309. COAGULATION FACTOR V; F5	F5
F7	* 613878. COAGULATION FACTOR VII; F7	F7
F8	* 300841. COAGULATION FACTOR VIII; F8	F8				F8
F9	* 300746. COAGULATION FACTOR IX; F9	F9	F9			F9
FA2H	* 611026. FATTY ACID 2-HYDROXYLASE; FA2H	FA2H	FA2H
FADD	* 602457. FAS-ASSOCIATED VIA DEATH DOMAIN; FADD	FADD						MP:0002080
FAH	* 613871. FUMARYLACETOACETATE HYDROLASE; FAH	FAH
FAM123B	* 300647. FAMILY WITH SEQUENCE SIMILARITY 123, MEMBER B; FAM123B	FAM123B				FAM123B
FAM126A	* 610531. FAMILY WITH SEQUENCE SIMILARITY 126, MEMBER A; FAM126A	FAM126A
FAM134B	* 613114. FAMILY WITH SEQUENCE SIMILARITY 134, MEMBER B; FAM134B	FAM134B
FAM161A	* 613596. FAMILY WITH SEQUENCE SIMILARITY 161, MEMBER A; FAM161A	FAM161A	FAM161A
FAM20A	* 611062. FAMILY WITH SEQUENCE SIMILARITY 20, MEMBER A; FAM20A	FAM20A
FAM20C	* 611061. FAMILY WITH SEQUENCE SIMILARITY 20, MEMBER C; FAM20C	FAM20C	FAM20C			FAM20C
FANCA	* 607139. FANCA GENE; FANCA	FANCA				FANCA
FANCB	* 300515. FANCB GENE; FANCB	FANCB	FANCB
FANCC	* 613899. FANCC GENE; FANCC	FANCC			FANCC	FANCC
FANCD2	* 613984. FANCD2 GENE; FANCD2	FANCD2
FANCE	* 613976. FANCE GENE; FANCE	FANCE
FANCF	* 613897. FANCF GENE; FANCF	FANCF
FANCG	* 602956. FANCG GENE; FANCG	FANCG
FANCI	* 611360. FANCI GENE; FANCI	FANCI
FANCL	* 608111. FANCL GENE; FANCL	FANCL
FANCM	* 609644. FANCM GENE; FANCM	FANCM
FAS	* 134637. TUMOR NECROSIS FACTOR RECEPTOR SUPERFAMILY, MEMBER 6; TNFRSF6	FAS	FAS		FAS
FASLG	* 134638. TUMOR NECROSIS FACTOR LIGAND SUPERFAMILY, MEMBER 6; TNFSF6	FASLG			FASLG
FASTKD2	* 612322. FAST KINASE DOMAIN-CONTAINING PROTEIN 2; FASTKD2	FASTKD2
FBLN5	* 604580. FIBULIN 5; FBLN5	FBLN5	FBLN5
FBN1	* 134797. FIBRILLIN 1; FBN1	FBN1	FBN1	FBN1	FBN1	FBN1	FBN1
FBN2	* 612570. FIBRILLIN 2; FBN2	FBN2
FBP1	* 611570. FRUCTOSE-1,6-BISPHOSPHATASE 1; FBP1	FBP1
FBXO7	* 605648. F-BOX ONLY PROTEIN 7; FBXO7	FBXO7	FBXO7
FCGR3A	* 146740. Fc FRAGMENT OF IgG, LOW AFFINITY IIIa, RECEPTOR FOR; FCGR3A	FCGR3A
FCGR3B	* 610665. Fc FRAGMENT OF IgG, LOW AFFINITY IIIb, RECEPTOR FOR		FCGR3B
FCN3	* 604973. FICOLIN 3; FCN3	FCN3	FCN3
FECH	* 612386. FERROCHELATASE; FECH	FECH	FECH
FERMT1	* 607900. FERMITIN FAMILY (DROSOPHILA) HOMOLOG 1		FERMT1
FERMT3	* 607901. FERMITIN FAMILY (DROSOPHILA) HOMOLOG 3; FERMT3	FERMT3
FGB	* 134830. FIBRINOGEN, B BETA POLYPEPTIDE; FGB	FGB				FGB
FGD1	* 300546. FYVE, RhoGEF, AND PH DOMAIN-CONTAINING PROTEIN 1; FGD1	FGD1
FGD4	* 611104. FYVE, RhoGEF, AND PH DOMAIN-CONTAINING PROTEIN 4; FGD4	FGD4	FGD4		FGD4
FGF10	* 602115. FIBROBLAST GROWTH FACTOR 10; FGF10	FGF10		FGF10	FGF10	FGF10	FGF10
FGF14	* 601515. FIBROBLAST GROWTH FACTOR 14; FGF14	FGF14
FGF23	* 605380. FIBROBLAST GROWTH FACTOR 23; FGF23	FGF23	FGF23
FGF8	* 600483. FIBROBLAST GROWTH FACTOR 8; FGF8	FGF8			FGF8	FGF8		MP:0002080
FGF9	* 600921. FIBROBLAST GROWTH FACTOR 9; FGF9	FGF9
FGFR1	* 136350. FIBROBLAST GROWTH FACTOR RECEPTOR 1; FGFR1	FGFR1		FGFR1	FGFR1	FGFR1	FGFR1
FGFR2	* 176943. FIBROBLAST GROWTH FACTOR RECEPTOR 2; FGFR2	FGFR2	FGFR2	FGFR2		FGFR2	FGFR2
FGFR3	* 134934. FIBROBLAST GROWTH FACTOR RECEPTOR 3; FGFR3	FGFR3	FGFR3			FGFR3
FGG	* 134850. FIBRINOGEN, G GAMMA POLYPEPTIDE; FGG	FGG	FGG
FH	* 136850. FUMARATE HYDRATASE; FH	FH	FH
FHL1	* 300163. FOUR-AND-A-HALF LIM DOMAINS 1; FHL1	FHL1			FHL1	FHL1
FIG4	* 609390. FIG4, S. CEREVISIAE, HOMOLOG OF; FIG4	FIG4	FIG4
FKBP10	* 607063. FK506-BINDING PROTEIN 10; FKBP10	FKBP10	FKBP10
FKBP14	* 614505. FK506-BINDING PROTEIN 14; FKBP14	FKBP14
FKTN	* 607440. FUKUTIN; FKTN	FKTN	FKTN			FKTN
FLCN	* 607273. FOLLICULIN; FLCN	FLCN
FLG	* 135940. FILAGGRIN; FLG	FLG	FLG
FLNA	* 300017. FILAMIN A; FLNA	FLNA	FLNA			FLNA
FLNB	* 603381. FILAMIN B; FLNB	FLNB				FLNB
FLNC	* 102565. FILAMIN C; FLNC	FLNC			FLNC
FLT3	* 136351. FMS-RELATED TYROSINE KINASE 3; FLT3	FLT3				FLT3
FLT4	* 136352. FMS-LIKE TYROSINE KINASE 4; FLT4	FLT4	FLT4		FLT4	FLT4
FLVCR1	* 609144. FELINE LEUKEMIA VIRUS SUBGROUP C RECEPTOR 1; FLVCR1	FLVCR1	FLVCR1			FLVCR1
FLVCR2	* 610865. FELINE LEUKEMIA VIRUS SUBGROUP C RECEPTOR 2; FLVCR2	FLVCR2				FLVCR2
FMO3	* 136132. FLAVIN-CONTAINING MONOOXYGENASE 3; FMO3	FMO3
FMR1	* 309550. FMR1 GENE; FMR1	FMR1			FMR1	FMR1
FN1	* 135600. FIBRONECTIN 1; FN1	FN1
FOLR1	* 136430. FOLATE RECEPTOR 1, ADULT; FOLR1	FOLR1	FOLR1			FOLR1
FOXG1	* 164874. FORKHEAD BOX G1; FOXG1	FOXG1		FOXG1		FOXG1	FOXG1
FOXI1	* 601093. FORKHEAD BOX I1; FOXI1	FOXI1	FOXI1
FOXM1	Mouse Genome Informatics Database							MP:0002081
FOXN1	* 600838. FORKHEAD BOX N1; FOXN1	FOXN1
FOXP1	* 605515. FORKHEAD BOX P1; FOXP1	FOXP1		FOXP1		FOXP1	FOXP1
FOXP2	* 605317. FORKHEAD BOX P2; FOXP2	FOXP2		FOXP2		FOXP2	FOXP2
FOXP3	* 300292. FORKHEAD BOX P3; FOXP3	FOXP3	FOXP3			FOXP3
FOXRED1	* 613622. FAD-DEPENDENT OXIDOREDUCTASE DOMAIN-CONTAINING PROTEIN 1; FOXRED1	FOXRED1
FRAS1	* 607830. FRAS1 GENE; FRAS1	FRAS1
FREM1	* 608944. FRAS1-RELATED EXTRACELLULAR MATRIX PROTEIN 1; FREM1	FREM1	FREM1			FREM1
FREM2	* 608945. FRAS1-RELATED EXTRACELLULAR MATRIX PROTEIN 2; FREM2	FREM2	FREM2
FRMD7	* 300628. FERM DOMAIN-CONTAINING PROTEIN 7; FRMD7	FRMD7	FRMD7
FSHB	* 136530. FOLLICLE-STIMULATING HORMONE, BETA POLYPEPTIDE; FSHB	FSHB
FSHR	* 136435. FOLLICLE-STIMULATING HORMONE RECEPTOR; FSHR	FSHR	FSHR	FSHR
FTCD	* 606806. FORMIMINOTRANSFERASE CYCLODEAMINASE; FTCD	FTCD
FTL	* 134790. FERRITIN LIGHT CHAIN; FTL	FTL				FTL
FTO	* 610966. FAT MASS- AND OBESITY-ASSOCIATED GENE; FTO	FTO
FTSJ1	* 300499. FTSJ HOMOLOG 1; FTSJ1	FTSJ1
FUCA1	* 612280. FUCOSIDASE, ALPHA-L, 1; FUCA1	FUCA1
FUS	* 137070. FUSED IN SARCOMA; FUS	FUS	FUS		FUS
FUT6	* 136836. FUCOSYLTRANSFERASE 6; FUT6	FUT6
FUZ	* 610622. FUZZY, DROSOPHILA, HOMOLOG OF; FUZ	FUZ				FUZ
FXN	* 606829. FRATAXIN; FXN	FXN	FXN			FXN
FXYD2	* 601814. FXYD DOMAIN-CONTAINING ION TRANSPORT REGULATOR 2; FXYD2	FXYD2			FXYD2
FYCO1	* 607182. FYVE AND COILED-COIL DOMAIN CONTAINING 1; FYCO1	FYCO1	FYCO1
FZD4	* 604579. FRIZZLED, DROSOPHILA, HOMOLOG OF, 4; FZD4	FZD4
FZD6	* 603409. FRIZZLED, DROSOPHILA, HOMOLOG OF, 6; FZD6	FZD6	FZD6
FZR1	Mouse Genome Informatics Database							MP:0002080
G6PC	* 613742. GLUCOSE-6-PHOSPHATASE, CATALYTIC; G6PC	G6PC							MP:0002064
G6PC3	* 611045. GLUCOSE-6-PHOSPHATASE, CATALYTIC, 3; G6PC3	G6PC3	G6PC3
GAA	* 606800. GLUCOSIDASE, ALPHA, ACID; GAA	GAA
GABBR1	Mouse Genome Informatics Database								MP:0002064
GABBR2	Mouse Genome Informatics Database								MP:0002064
GABRA1	* 137160. GAMMA-AMINOBUTYRIC ACID RECEPTOR, ALPHA-1; GABRA1				GABRA1	GABRA1
GABRB3	Mouse Genome Informatics Database								MP:0002064
GABRG2	* 137164. GAMMA-AMINOBUTYRIC ACID RECEPTOR, GAMMA-2; GABRG2	GABRG2		GABRG2	GABRG2
GAD1	* 605363. GLUTAMATE DECARBOXYLASE 1; GAD1	GAD1	GAD1
GAD2	Mouse Genome Informatics Database								MP:0002064
GAL	Mouse Genome Informatics Database								MP:0002064
GALC	* 606890. GALACTOSYLCERAMIDASE; GALC	GALC
GALE	* 606953. UDP-GALACTOSE-4-EPIMERASE; GALE	GALE			GALE
GALK1	* 604313. GALACTOKINASE 1; GALK1	GALK1
GALNS	* 612222. GALACTOSAMINE-6-SULFATE SULFATASE; GALNS	GALNS
GALNT3	* 601756. UDP-N-ACETYL-ALPHA-D-GALACTOSAMINE:POLYPEPTIDE N-ACETYLGALACTOSAMINYLTRANSFERASE 3		GALNT3
GALT	* 606999. GALACTOSE-1-PHOSPHATE URIDYLYLTRANSFERASE; GALT	GALT			GALT
GAMT	* 601240. GUANIDINOACETATE METHYLTRANSFERASE; GAMT	GAMT
GAN	* 605379. GAN GENE; GAN	GAN	GAN						MP:0002064
GARS	* 600287. GLYCYL-tRNA SYNTHETASE; GARS	GARS		GARS	GARS			MP:0002080
GATA1	* 305371. GATA-BINDING PROTEIN 1; GATA1	GATA1			GATA1
GATA2	* 137295. GATA-BINDING PROTEIN 2; GATA2	GATA2		GATA2	GATA2
GATA3	* 131320. GATA-BINDING PROTEIN 3; GATA3	GATA3		GATA3		GATA3	GATA3	MP:0002080 & MP:0002081
GATAD1	* 614518. GATA ZINC FINGER DOMAIN-CONTAINING PROTEIN 1; GATAD1	GATAD1	GATAD1
GATM	* 602360. L-ARGININE:GLYCINE AMIDINOTRANSFERASE; GATM	GATM
GBA	* 606463. GLUCOSIDASE, BETA, ACID; GBA	GBA				GBA		MP:0002081
GBE1	* 607839. GLYCOGEN BRANCHING ENZYME; GBE1	GBE1	GBE1
GCDH	* 608801. GLUTARYL-CoA DEHYDROGENASE; GCDH	GCDH
GCH1	* 600225. GTP CYCLOHYDROLASE I; GCH1	GCH1	GCH1	GCH1	GCH1	GCH1	GCH1
GCK	* 138079. GLUCOKINASE; GCK	GCK	GCK	GCK		GCK	GCK
GCKR	* 600842. GLUCOKINASE REGULATORY PROTEIN; GCKR					GCKR
GCLC	* 606857. GLUTAMATE-CYSTEINE LIGASE, CATALYTIC SUBUNIT; GCLC	GCLC
GCM1	Mouse Genome Informatics Database							MP:0002080
GCM2	* 603716. GLIAL CELLS MISSING, DROSOPHILA, HOMOLOG OF, 2		GCM2
GCNT2	* 600429. GLUCOSAMINYL (N-ACETYL) TRANSFERASE 2, I-BRANCHING ENZYME; GCNT2	GCNT2
GCSH	* 238330. GLYCINE CLEAVAGE SYSTEM H PROTEIN; GCSH	GCSH
GDAP1	* 606598. GANGLIOSIDE-INDUCED DIFFERENTIATION-ASSOCIATED PROTEIN 1; GDAP1	GDAP1	GDAP1		GDAP1	GDAP1
GDF3	* 606522. GROWTH/DIFFERENTIATION FACTOR 3; GDF3	GDF3
GDF5	* 601146. GROWTH/DIFFERENTIATION FACTOR 5; GDF5	GDF5	GDF5	GDF5	GDF5
GDI1	* 300104. GDP DISSOCIATION INHIBITOR 1; GDI1	GDI1
GDNF	* 600837. GLIAL CELL LINE-DERIVED NEUROTROPHIC FACTOR; GDNF	GDNF				GDNF
GFAP	* 137780. GLIAL FIBRILLARY ACIDIC PROTEIN; GFAP	GFAP				GFAP
GFI1	* 600871. GROWTH FACTOR-INDEPENDENT 1; GFI1	GFI1			GFI1
GFM1	* 606639. MITOCHONDRIAL ELONGATION FACTOR G1; GFM1	GFM1
GFPT1	* 138292. GLUTAMINE:FRUCTOSE-6-PHOSPHATE AMIDOTRANSFERASE 1; GFPT1	GFPT1	GFPT1
GGCX	* 137167. GAMMA-GLUTAMYL CARBOXYLASE; GGCX	GGCX	GGCX
GH1	* 139250. GROWTH HORMONE 1; GH1	GH1	GH1		GH1	GH1
GHR	* 600946. GROWTH HORMONE RECEPTOR; GHR	GHR			GHR	GHR
GHRHR	* 139191. GROWTH HORMONE-RELEASING HORMONE RECEPTOR; GHRHR	GHRHR	GHRHR
GHSR	* 601898. GROWTH HORMONE SECRETAGOGUE RECEPTOR; GHSR	GHSR	GHSR
GIF	* 609342. GASTRIC INTRINSIC FACTOR; GIF	GIF	GIF
GIGYF2	* 612003. GRB10-INTERACTING GYF PROTEIN 2; GIGYF2	GIGYF2
GIPC3	* 608792. GIPC PDZ DOMAIN-CONTAINING FAMILY, MEMBER 3; GIPC3	GIPC3	GIPC3
GJA1	* 121014. GAP JUNCTION PROTEIN, ALPHA-1; GJA1	GJA1	GJA1		GJA1	GJA1		MP:0002081
GJA5	* 121013. GAP JUNCTION PROTEIN, ALPHA-5; GJA5	GJA5
GJB1	* 304040. GAP JUNCTION PROTEIN, BETA-1; GJB1	GJB1			GJB1	GJB1
GJB2	* 121011. GAP JUNCTION PROTEIN, BETA-2; GJB2	GJB2	GJB2		GJB2	GJB2
GJB4	* 605425. GAP JUNCTION PROTEIN, BETA-4; GJB4	GJB4			GJB4	GJB4
GJB6	* 604418. GAP JUNCTION PROTEIN, BETA-6; GJB6	GJB6	GJB6		GJB6
GJC3	* 611925. GAP JUNCTION PROTEIN, GAMMA-3; GJC3				GJC3
GK	* 300474. GLYCEROL KINASE; GK	GK
GLA	* 300644. GALACTOSIDASE, ALPHA; GLA	GLA			GLA
GLB1	* 611458. GALACTOSIDASE, BETA-1; GLB1	GLB1	GLB1			GLB1
GLDC	* 238300. GLYCINE DECARBOXYLASE; GLDC	GLDC
GLE1	* 603371. GLE1, S. CEREVISIAE, HOMOLOG-LIKE; GLE1L	GLE1
GLI2	* 165230. GLI-KRUPPEL FAMILY MEMBER 2; GLI2	GLI2			GLI2	GLI2		MP:0002081
GLI3	* 165240. GLI-KRUPPEL FAMILY MEMBER 3; GLI3	GLI3		GLI3	GLI3	GLI3	GLI3	MP:0002080 & MP:0002081
GLIS2	* 608539. GLIS FAMILY ZINC FINGER PROTEIN 2; GLIS2	GLIS2	GLIS2
GLIS3	* 610192. GLIS FAMILY ZINC FINGER PROTEIN 3; GLIS3	GLIS3	GLIS3
GLRA1	* 138491. GLYCINE RECEPTOR, ALPHA-1 SUBUNIT; GLRA1	GLRA1	GLRA1		GLRA1	GLRA1			MP:0002064
GLRB	* 138492. GLYCINE RECEPTOR, BETA SUBUNIT; GLRB	GLRB
GLUD1	* 138130. GLUTAMATE DEHYDROGENASE 1; GLUD1	GLUD1	GLUD1
GLUL	* 138290. GLUTAMATE-AMMONIA LIGASE; GLUL	GLUL
GLYCTK	* 610516. GLYCERATE KINASE; GLYCTK	GLYCTK
GM2A	* 613109. GM2 ACTIVATOR; GM2A	GM2A
GNAI2	* 139360. GUANINE NUCLEOTIDE-BINDING PROTEIN, ALPHA-INHIBITING ACTIVITY POLYPEPTIDE 2; GNAI2	GNAI2
GNAI3	* 139370. GUANINE NUCLEOTIDE-BINDING PROTEIN, ALPHA-INHIBITING ACTIVITY POLYPEPTIDE 3; GNAI3	GNAI3
GNAS	Mouse Genome Informatics Database							MP:0002080
GNAT1	* 139330. GUANINE NUCLEOTIDE-BINDING PROTEIN, ALPHA-TRANSDUCING ACTIVITY POLYPEPTIDE 1; GNAT1	GNAT1
GNAT2	* 139340. GUANINE NUCLEOTIDE-BINDING PROTEIN, ALPHA-TRANSDUCING ACTIVITY POLYPEPTIDE 2; GNAT2	GNAT2	GNAT2
GNMT	* 606628. GLYCINE N-METHYLTRANSFERASE; GNMT	GNMT
GNPAT	* 602744. GLYCERONEPHOSPHATE O-ACYLTRANSFERASE; GNPAT	GNPAT
GNPTAB	* 607840. N-ACETYLGLUCOSAMINE-1-PHOSPHOTRANSFERASE, ALPHA/BETA SUBUNITS; GNPTAB	GNPTAB
GNRH1	* 152760. GONADOTROPIN-RELEASING HORMONE 1; GNRH1	GNRH1	GNRH1			GNRH1
GNRHR	* 138850. GONADOTROPIN-RELEASING HORMONE RECEPTOR; GNRHR	GNRHR	GNRHR		GNRHR
GNS	* 607664. N-ACETYLGLUCOSAMINE-6-SULFATASE; GNS	GNS
GORAB	* 607983. GOLGIN, RAB6-INTERACTING; GORAB	GORAB
GOSR2	* 604027. GOLGI SNAP RECEPTOR COMPLEX MEMBER 2; GOSR2	GOSR2
GOT1	* 138180. GLUTAMATE OXALOACETATE TRANSAMINASE, SOLUBLE; GOT1	GOT1				GOT1
GP1BA	* 606672. GLYCOPROTEIN Ib, PLATELET, ALPHA POLYPEPTIDE; GP1BA	GP1BA	GP1BA
GP6	* 605546. GLYCOPROTEIN VI, PLATELET; GP6	GP6
GPC3	* 300037. GLYPICAN 3; GPC3	GPC3				GPC3
GPC6	* 604404. GLYPICAN 6; GPC6	GPC6	GPC6
GPD1	* 138420. GLYCEROL-3-PHOSPHATE DEHYDROGENASE 1; GPD1	GPD1
GPD1L	* 611778. GLYCEROL-3-PHOSPHATE DEHYDROGENASE 1-LIKE; GPD1L	GPD1L
GPHN	* 603930. GEPHYRIN; GPHN	GPHN
GPI	* 172400. GLUCOSE-6-PHOSPHATE ISOMERASE; GPI	GPI						MP:0002080
GPR143	* 300808. G PROTEIN-COUPLED RECEPTOR 143; GPR143	GPR143	GPR143
GPR179	* 614515. G PROTEIN-COUPLED RECEPTOR 179; GPR179	GPR179	GPR179
GPR56	* 604110. G PROTEIN-COUPLED RECEPTOR 56; GPR56	GPR56	GPR56
GPR98	* 602851. G PROTEIN-COUPLED RECEPTOR 98; GPR98	GPR98	GPR98
GPSM2	* 609245. G PROTEIN SIGNALING MODULATOR 2; GPSM2	GPSM2	GPSM2
GRHL2	* 608576. GRAINYHEAD-LIKE 2; GRHL2	GRHL2
GRHPR	* 604296. GLYOXYLATE REDUCTASE/HYDROXYPYRUVATE REDUCTASE; GRHPR	GRHPR
GRIA2	Mouse Genome Informatics Database								MP:0002064
GRIA3	* 305915. GLUTAMATE RECEPTOR, IONOTROPIC, AMPA 3; GRIA3	GRIA3
GRIK2	* 138244. GLUTAMATE RECEPTOR, IONOTROPIC, KAINATE 2; GRIK2	GRIK2	GRIK2
GRIN1	* 138249. GLUTAMATE RECEPTOR, IONOTROPIC, N-METHYL-D-ASPARTATE, SUBUNIT 1; GRIN1	GRIN1				GRIN1
GRIN2A	* 138253. GLUTAMATE RECEPTOR, IONOTROPIC, N-METHYL-D-ASPARTATE, SUBUNIT 2A; GRIN2A	GRIN2A			GRIN2A	GRIN2A
GRIN2B	* 138252. GLUTAMATE RECEPTOR, IONOTROPIC, N-METHYL-D-ASPARTATE, SUBUNIT 2B; GRIN2B	GRIN2B				GRIN2B		MP:0002081
GRIP1	* 604597. GLUTAMATE RECEPTOR-INTERACTING PROTEIN 1; GRIP1				GRIP1
GRM1	* 604473. GLUTAMATE RECEPTOR, METABOTROPIC, 1; GRM1	GRM1	GRM1
GRM6	* 604096. GLUTAMATE RECEPTOR, METABOTROPIC, 6; GRM6	GRM6	GRM6
GRM7	Mouse Genome Informatics Database								MP:0002064
GRN	* 138945. GRANULIN PRECURSOR; GRN	GRN	GRN	GRN
GRXCR1	* 613283. GLUTAREDOXIN, CYSTEINE-RICH, 1; GRXCR1	GRXCR1	GRXCR1
GSN	* 137350. GELSOLIN; GSN	GSN
GSS	* 601002. GLUTATHIONE SYNTHETASE; GSS	GSS	GSS
GSTP1	* 134660. GLUTATHIONE S-TRANSFERASE, PI; GSTP1					GSTP1
GTDC2	* 614828. GLYCOSYLTRANSFERASE-LIKE DOMAIN-CONTAINING PROTEIN 2; GTDC2	GTDC2
GTF2H5	* 608780. GENERAL TRANSCRIPTION FACTOR IIH, POLYPEPTIDE 5; GTF2H5	GTF2H5
GUCA1A	* 600364. GUANYLATE CYCLASE ACTIVATOR 1A; GUCA1A	GUCA1A
GUCA1B	* 602275. GUANYLATE CYCLASE ACTIVATOR 1B; GUCA1B	GUCA1B
GUCY2C	* 601330. GUANYLATE CYCLASE 2C; GUCY2C	GUCY2C
GUCY2D	* 600179. GUANYLATE CYCLASE 2D, MEMBRANE; GUCY2D	GUCY2D	GUCY2D
GUSB	* 611499. BETA-GLUCURONIDASE; GUSB	GUSB	GUSB			GUSB
GYG1	* 603942. GLYCOGENIN 1; GYG1	GYG1
GYS1	* 138570. GLYCOGEN SYNTHASE 1; GYS1	GYS1
GYS2	* 138571. GLYCOGEN SYNTHASE 2; GYS2	GYS2
H6PD	* 138090. HEXOSE-6-PHOSPHATE DEHYDROGENASE; H6PD	H6PD
HADH	* 601609. 3-HYDROXYACYL-CoA DEHYDROGENASE; HADH	HADH
HADHA	* 600890. HYDROXYACYL-CoA DEHYDROGENASE/3-KETOACYL-CoA THIOLASE/ENOYL-CoA HYDRATASE, ALPHA SUBUNIT; HADHA	HADHA	HADHA
HADHB	* 143450. HYDROXYACYL-CoA DEHYDROGENASE/3-KETOACYL-CoA THIOLASE/ENOYL-CoA HYDRATASE, BETA SUBUNIT; HADHB	HADHB
HAMP	* 606464. HEPCIDIN ANTIMICROBIAL PEPTIDE; HAMP	HAMP
HARS	* 142810. HISTIDYL-tRNA SYNTHETASE; HARS	HARS
HARS2	* 600783. HISTIDYL-tRNA SYNTHETASE 2; HARS2	HARS2
HAX1	* 605998. HCLS1-ASSOCIATED PROTEIN X1; HAX1	HAX1	HAX1
HBD	* 142000. HEMOGLOBIN--DELTA LOCUS; HBD	HBD
HBG2	* 142250. HEMOGLOBIN, GAMMA G; HBG2	HBG2
HCCS	* 300056. HOLOCYTOCHROME C SYNTHASE; HCCS	HCCS				HCCS
HCFC1	* 300019. HOST CELL FACTOR C1; HCFC1	HCFC1
HDAC4	* 605314. HISTONE DEACETYLASE 4; HDAC4	HDAC4		HDAC4		HDAC4	HDAC4
HDAC8	* 300269. HISTONE DEACETYLASE 8; HDAC8	HDAC8				HDAC8
HDC	* 142704. HISTIDINE DECARBOXYLASE; HDC				HDC
HEATR2	* 614864. HEAT REPEAT-CONTAINING PROTEIN 2; HEATR2	HEATR2
HELT	Mouse Genome Informatics Database								MP:0002064
HEPACAM	* 611642. HEPATOCYTE CELL ADHESION MOLECULE; HEPACAM	HEPACAM	HEPACAM			HEPACAM
HESX1	* 601802. HOMEOBOX GENE EXPRESSED IN ES CELLS; HESX1	HESX1	HESX1
HEXA	* 606869. HEXOSAMINIDASE A; HEXA	HEXA	HEXA
HEXB	* 606873. HEXOSAMINIDASE B; HEXB	HEXB				HEXB
HFE	* 613609. HFE GENE; HFE	HFE
HGD	* 607474. HOMOGENTISATE 1,2-DIOXYGENASE; HGD	HGD
HGF	* 142409. HEPATOCYTE GROWTH FACTOR; HGF	HGF	HGF
HGSNAT	* 610453. HEPARAN-ALPHA-GLUCOSAMINIDE N-ACETYLTRANSFERASE; HGSNAT	HGSNAT	HGSNAT
HIBCH	* 610690. 3-HYDROXYISOBUTYRYL-CoA HYDROLASE; HIBCH	HIBCH
HINT1	* 601314. HISTIDINE TRIAD NUCLEOTIDE-BINDING PROTEIN 1; HINT1	HINT1	HINT1
HK1	* 142600. HEXOKINASE 1; HK1	HK1				HK1
HLA-DRB1	* 142857. MAJOR HISTOCOMPATIBILITY COMPLEX, CLASS II, DR BETA-1; HLA-DRB1					HLA-DRB1
HLCS	* 609018. HOLOCARBOXYLASE SYNTHETASE; HLCS	HLCS
HMBS	* 609806. HYDROXYMETHYLBILANE SYNTHASE; HMBS	HMBS	HMBS			HMBS
HMGCL	* 613898. 3-HYDROXY-3-METHYLGLUTARYL-CoA LYASE; HMGCL	HMGCL
HMGCS2	* 600234. 3-HYDROXY-3-METHYLGLUTARYL-CoA SYNTHASE 2; HMGCS2	HMGCS2
HMOX1	* 141250. HEME OXYGENASE 1; HMOX1	HMOX1			HMOX1
HNF1A	* 142410. HNF1 HOMEOBOX A; HNF1A	HNF1A			HNF1A
HNF1B	* 189907. HNF1 HOMEOBOX B; HNF1B	HNF1B	HNF1B		HNF1B	HNF1B
HNF4A	* 600281. HEPATOCYTE NUCLEAR FACTOR 4-ALPHA; HNF4A	HNF4A			HNF4A
HOXA1	* 142955. HOMEOBOX A1; HOXA1	HOXA1
HOXA11	* 142958. HOMEOBOX A11; HOXA11	HOXA11
HOXA2	* 604685. HOMEOBOX A2; HOXA2	HOXA2	HOXA2
HOXA3	Mouse Genome Informatics Database							MP:0002081
HOXB1	* 142968. HOMEOBOX B1; HOXB1	HOXB1
HOXD10	* 142984. HOMEOBOX D10; HOXD10	HOXD10
HOXD13	* 142989. HOMEOBOX D13; HOXD13	HOXD13		HOXD13	HOXD13	HOXD13	HOXD13
HP	* 140100. HAPTOGLOBIN; HP					HP
HPD	* 609695. 4-HYDROXYPHENYLPYRUVATE DIOXYGENASE; HPD	HPD
HPGD	* 601688. 15-HYDROXYPROSTAGLANDIN DEHYDROGENASE; HPGD	HPGD	HPGD
HPRT1	* 308000. HYPOXANTHINE GUANINE PHOSPHORIBOSYLTRANSFERASE 1; HPRT1	HPRT1	HPRT1			HPRT1			MP:0002064
HPS1	* 604982. HPS1 GENE; HPS1	HPS1
HPS3	* 606118. HPS3 GENE; HPS3	HPS3
HPS4	* 606682. HPS4 GENE; HPS4	HPS4
HPS5	* 607521. HPS5 GENE; HPS5	HPS5
HPS6	* 607522. HPS6 GENE; HPS6	HPS6
HPSE2	* 613469. HEPARANASE 2; HPSE2	HPSE2	HPSE2
HR	* 602302. HAIRLESS, MOUSE, HOMOLOG OF; HR	HR	HR
HRAS	* 190020. V-HA-RAS HARVEY RAT SARCOMA VIRAL ONCOGENE HOMOLOG; HRAS	HRAS			HRAS	HRAS
HRG	* 142640. HISTIDINE-RICH GLYCOPROTEIN; HRG	HRG
HSD11B1	* 600713. 11-BETA-HYDROXYSTEROID DEHYDROGENASE, TYPE I; HSD11B1	HSD11B1			HSD11B1
HSD11B2	* 614232. 11-BETA-HYDROXYSTEROID DEHYDROGENASE, TYPE II; HSD11B2	HSD11B2
HSD17B10	* 300256. 17-BETA-HYDROXYSTEROID DEHYDROGENASE X; HSD17B10	HSD17B10
HSD17B3	* 605573. 17-BETA HYDROXYSTEROID DEHYDROGENASE III; HSD17B3	HSD17B3	HSD17B3
HSD17B4	* 601860. 17-BETA-HYDROXYSTEROID DEHYDROGENASE IV; HSD17B4	HSD17B4
HSD3B2	* 613890. 3-BETA-HYDROXYSTEROID DEHYDROGENASE 2; HSD3B2	HSD3B2
HSD3B7	* 607764. 3-BETA-HYDROXY-DELTA-5-C27-STEROID OXIDOREDUCTASE; HSD3B7	HSD3B7
HSF4	* 602438. HEAT-SHOCK TRANSCRIPTION FACTOR 4; HSF4	HSF4	HSF4			HSF4
HSPB3	* 604624. HEAT-SHOCK 27-KD PROTEIN 3; HSPB3	HSPB3
HSPB8	* 608014. HEAT-SHOCK 22-KD PROTEIN 8; HSPB8	HSPB8
HSPD1	* 118190. HEAT-SHOCK 60-KD PROTEIN 1; HSPD1	HSPD1	HSPD1
HSPG2	* 142461. HEPARAN SULFATE PROTEOGLYCAN OF BASEMENT MEMBRANE; HSPG2	HSPG2	HSPG2
HTR1A	* 109760. 5-HYDROXYTRYPTAMINE RECEPTOR 1A; HTR1A	HTR1A
HTRA2	* 606441. HTRA SERINE PEPTIDASE 2; HTRA2	HTRA2							MP:0002064
HTT	* 613004. HUNTINGTIN; HTT	HTT			HTT				MP:0002064
HUWE1	* 300697. HECT, UBA, AND WWE DOMAINS-CONTAINING PROTEIN 1; HUWE1	HUWE1
HYAL1	* 607071. HYALURONOGLUCOSAMINIDASE 1; HYAL1	HYAL1
HYLS1	* 610693. HYLS1 GENE; HYLS1	HYLS1
ICK	* 612325. INTESTINAL CELL KINASE; ICK	ICK
ICOS	* 604558. INDUCIBLE T-CELL COSTIMULATOR; ICOS	ICOS	ICOS			ICOS
IDH2	* 147650. ISOCITRATE DEHYDROGENASE 2; IDH2	IDH2				IDH2
IDH3B	* 604526. ISOCITRATE DEHYDROGENASE 3, BETA SUBUNIT; IDH3B	IDH3B	IDH3B
IDS	* 300823. IDURONATE 2-SULFATASE; IDS	IDS
IER3IP1	* 609382. IMMEDIATE-EARLY RESPONSE 3-INTERACTING PROTEIN 1; IER3IP1	IER3IP1
IFITM5	* 614757. INTERFERON-INDUCED TRANSMEMBRANE PROTEIN 5; IFITM5	IFITM5				IFITM5
IFNGR1	* 107470. INTERFERON, GAMMA, RECEPTOR 1; IFNGR1	IFNGR1	IFNGR1		IFNGR1
IFT122	* 606045. INTRAFLAGELLAR TRANSPORT 122, CHLAMYDOMONAS, HOMOLOG OF; IFT122	IFT122				IFT122
IFT140	* 614620. INTRAFLAGELLAR TRANSPORT 140, CHLAMYDOMONAS, HOMOLOG OF; IFT140	IFT140
IFT172	Mouse Genome Informatics Database							MP:0002081
IFT43	* 614068. INTRAFLAGELLAR TRANSPORT 43, CHLAMYDOMONAS, HOMOLOG OF; IFT43	IFT43
IFT80	* 611177. INTRAFLAGELLAR TRANSPORT 80, CHLAMYDOMONAS, HOMOLOG OF; IFT80	IFT80
IGBP1	* 300139. IMMUNOGLOBULIN-BINDING PROTEIN 1; IGBP1	IGBP1
IGF1	* 147440. INSULIN-LIKE GROWTH FACTOR I; IGF1	IGF1			IGF1			MP:0002081
IGF1R	* 147370. INSULIN-LIKE GROWTH FACTOR I RECEPTOR; IGF1R			IGF1R	IGF1R
IGF2R	* 147280. INSULIN-LIKE GROWTH FACTOR II RECEPTOR; IGF2R				IGF2R
IGHMBP2	* 600502. IMMUNOGLOBULIN MU-BINDING PROTEIN 2; IGHMBP2	IGHMBP2	IGHMBP2
IHH	* 600726. INDIAN HEDGEHOG; IHH	IHH	IHH		IHH
IKBKAP	* 603722. INHIBITOR OF KAPPA LIGHT POLYPEPTIDE GENE ENHANCER IN B CELLS, KINASE COMPLEX-ASSOCIATED PROTEIN; IKBKAP	IKBKAP
IL10RA	* 146933. INTERLEUKIN 10 RECEPTOR, ALPHA; IL10RA	IL10RA
IL11RA	* 600939. INTERLEUKIN 11 RECEPTOR, ALPHA; IL11RA	IL11RA
IL12B	* 161561. INTERLEUKIN 12B		IL12B		IL12B
IL12RB1	* 601604. INTERLEUKIN 12 RECEPTOR, BETA-1		IL12RB1		IL12RB1
IL17F	* 606496. INTERLEUKIN 17F; IL17F	IL17F			IL17F
IL17RA	* 605461. INTERLEUKIN 17 RECEPTOR A; IL17RA	IL17RA
IL1B	* 147720. INTERLEUKIN 1-BETA; IL1B				IL1B
IL1RAPL1	* 300206. INTERLEUKIN 1 RECEPTOR ACCESSORY PROTEIN-LIKE 1; IL1RAPL1	IL1RAPL1				IL1RAPL1
IL1RN	* 147679. INTERLEUKIN 1 RECEPTOR ANTAGONIST; IL1RN	IL1RN
IL21R	* 605383. INTERLEUKIN 21 RECEPTOR; IL21R	IL21R
IL2RA	* 147730. INTERLEUKIN 2 RECEPTOR, ALPHA; IL2RA	IL2RA			IL2RA
IL2RG	* 308380. INTERLEUKIN 2 RECEPTOR, GAMMA; IL2RG	IL2RG	IL2RG		IL2RG
IL31RA	* 609510. INTERLEUKIN 31 RECEPTOR A; IL31RA	IL31RA
IL36RN	* 605507. INTERLEUKIN 36 RECEPTOR ANTAGONIST; IL36RN	IL36RN	IL36RN
IL4R	* 147781. INTERLEUKIN 4 RECEPTOR		IL4R
IL6	Mouse Genome Informatics Database								MP:0002064
IL7R	* 146661. INTERLEUKIN 7 RECEPTOR; IL7R	IL7R	IL7R
ILDR1	* 609739. IMMUNOGLOBULIN-LIKE DOMAIN-CONTAINING RECEPTOR 1; ILDR1	ILDR1	ILDR1
ILF2	Mouse Genome Informatics Database							MP:0002080
IMPAD1	* 614010. INOSITOL MONOPHOSPHATASE DOMAIN-CONTAINING PROTEIN 1; IMPAD1	IMPAD1						MP:0002081
IMPDH1	* 146690. IMP DEHYDROGENASE 1; IMPDH1	IMPDH1				IMPDH1
IMPG2	* 607056. INTERPHOTORECEPTOR MATRIX PROTEOGLYCAN 2; IMPG2	IMPG2	IMPG2
INF2	* 610982. INVERTED FORMIN 2; INF2	INF2				INF2
INSR	* 147670. INSULIN RECEPTOR; INSR	INSR	INSR		INSR
INVS	* 243305. INVERSIN; INVS	INVS	INVS
IQCB1	* 609237. IQ MOTIF-CONTAINING PROTEIN B1; IQCB1	IQCB1
IQSEC2	* 300522. IQ MOTIF- AND SEC7 DOMAIN-CONTAINING PROTEIN 2; IQSEC2	IQSEC2
IRAK4	* 606883. INTERLEUKIN 1 RECEPTOR-ASSOCIATED KINASE 4; IRAK4	IRAK4	IRAK4
IRF1	* 147575. INTERFERON REGULATORY FACTOR 1; IRF1	IRF1				IRF1
IRF6	* 607199. INTERFERON REGULATORY FACTOR 6; IRF6	IRF6		IRF6	IRF6
IRGM	* 608212. IMMUNITY-RELATED GTPase FAMILY, M; IRGM	IRGM
ISCU	* 611911. IRON-SULFUR CLUSTER SCAFFOLD, E. COLI, HOMOLOG OF; ISCU	ISCU	ISCU
ISLR2	Mouse Genome Informatics Database							MP:0002081
ITCH	* 606409. ITCHY E3 UBIQUITIN PROTEIN LIGASE, MOUSE, HOMOLOG OF; ITCH	ITCH
ITGA2B	* 607759. INTEGRIN, ALPHA-2B; ITGA2B	ITGA2B
ITGA3	* 605025. INTEGRIN, ALPHA-3; ITGA3	ITGA3
ITGA6	* 147556. INTEGRIN, ALPHA-6; ITGA6	ITGA6
ITGA7	* 600536. INTEGRIN, ALPHA-7; ITGA7	ITGA7
ITGB2	* 600065. INTEGRIN, BETA-2; ITGB2	ITGB2	ITGB2
ITGB4	* 147557. INTEGRIN, BETA-4; ITGB4	ITGB4	ITGB4
ITK	* 186973. IL2-INDUCIBLE T-CELL KINASE; ITK	ITK	ITK
ITM2B	* 603904. INTEGRAL MEMBRANE PROTEIN 2B; ITM2B	ITM2B				ITM2B
ITPR1	* 147265. INOSITOL 1,4,5-TRIPHOSPHATE RECEPTOR, TYPE 1; ITPR1	ITPR1	ITPR1	ITPR1					MP:0002064
IVD	* 607036. ISOVALERYL-CoA DEHYDROGENASE; IVD	IVD
IYD	* 612025. IODOTYROSINE DEIODINASE; IYD	IYD	IYD
JAK2	* 147796. JANUS KINASE 2; JAK2	JAK2				JAK2
JAK3	* 600173. JANUS KINASE 3; JAK3	JAK3	JAK3
JAM3	* 606871. JUNCTIONAL ADHESION MOLECULE 3; JAM3	JAM3
JARID2	Mouse Genome Informatics Database							MP:0002080
JPH3	* 605268. JUNCTOPHILIN 3; JPH3	JPH3
JUP	* 173325. JUNCTION PLAKOGLOBIN; JUP	JUP			JUP			MP:0002080
KAL1	* 300836. KAL1 GENE; KAL1	KAL1
KANK1	* 607704. KN MOTIF- AND ANKYRIN REPEAT DOMAIN-CONTAINING PROTEIN 1; KANK1	KANK1
KANSL1	* 612452. KAT8 REGULATORY NSL COMPLEX SUBUNIT 1; KANSL1	KANSL1		KANSL1		KANSL1	KANSL1
KARS	* 601421. LYSYL-tRNA SYNTHETASE; KARS	KARS	KARS
KAT6B	* 605880. LYSINE ACETYLTRANSFERASE 6B; KAT6B	KAT6B		KAT6B	KAT6B	KAT6B	KAT6B
KCNA1	* 176260. POTASSIUM CHANNEL, VOLTAGE-GATED, SHAKER-RELATED SUBFAMILY, MEMBER 1; KCNA1	KCNA1			KCNA1	KCNA1			MP:0002064
KCNA2	Mouse Genome Informatics Database								MP:0002064
KCNA4	Mouse Genome Informatics Database								MP:0002064
KCNA5	* 176267. POTASSIUM CHANNEL, VOLTAGE-GATED, SHAKER-RELATED SUBFAMILY, MEMBER 5; KCNA5	KCNA5
KCNC2	Mouse Genome Informatics Database								MP:0002064
KCNE1	* 176261. POTASSIUM CHANNEL, VOLTAGE-GATED, ISK-RELATED SUBFAMILY, MEMBER 1; KCNE1	KCNE1
KCNE2	* 603796. POTASSIUM CHANNEL, VOLTAGE-GATED, ISK-RELATED SUBFAMILY, MEMBER 2; KCNE2	KCNE2
KCNE3	* 604433. POTASSIUM CHANNEL, VOLTAGE-GATED, ISK-RELATED SUBFAMILY, MEMBER 3; KCNE3	KCNE3			KCNE3
KCNH2	* 152427. POTASSIUM CHANNEL, VOLTAGE-GATED, SUBFAMILY H, MEMBER 2; KCNH2	KCNH2		KCNH2	KCNH2	KCNH2	KCNH2
KCNJ1	* 600359. POTASSIUM CHANNEL, INWARDLY RECTIFYING, SUBFAMILY J, MEMBER 1; KCNJ1	KCNJ1			KCNJ1
KCNJ10	* 602208. POTASSIUM CHANNEL, INWARDLY RECTIFYING, SUBFAMILY J, MEMBER 10; KCNJ10	KCNJ10	KCNJ10
KCNJ11	* 600937. POTASSIUM CHANNEL, INWARDLY RECTIFYING, SUBFAMILY J, MEMBER 11; KCNJ11	KCNJ11	KCNJ11		KCNJ11	KCNJ11
KCNJ13	* 603208. POTASSIUM CHANNEL, INWARDLY RECTIFYING, SUBFAMILY J, MEMBER 13; KCNJ13	KCNJ13	KCNJ13
KCNJ2	* 600681. POTASSIUM CHANNEL, INWARDLY RECTIFYING, SUBFAMILY J, MEMBER 2; KCNJ2	KCNJ2			KCNJ2	KCNJ2
KCNJ5	* 600734. POTASSIUM CHANNEL, INWARDLY RECTIFYING, SUBFAMILY J, MEMBER 5; KCNJ5	KCNJ5			KCNJ5
KCNK18	* 613655. POTASSIUM CHANNEL, SUBFAMILY K, MEMBER 18; KCNK18				KCNK18
KCNK9	* 605874. POTASSIUM CHANNEL, SUBFAMILY K, MEMBER 9; KCNK9	KCNK9			KCNK9
KCNMA1	* 600150. POTASSIUM CHANNEL, CALCIUM-ACTIVATED, LARGE CONDUCTANCE, SUBFAMILY M, ALPHA MEMBER 1; KCNMA1	KCNMA1
KCNQ1	* 607542. POTASSIUM CHANNEL, VOLTAGE-GATED, KQT-LIKE SUBFAMILY, MEMBER 1; KCNQ1	KCNQ1	KCNQ1		KCNQ1	KCNQ1
KCNQ2	* 602235. POTASSIUM CHANNEL, VOLTAGE-GATED, KQT-LIKE SUBFAMILY, MEMBER 2; KCNQ2	KCNQ2		KCNQ2	KCNQ2	KCNQ2	KCNQ2		MP:0002064
KCNQ3	* 602232. POTASSIUM CHANNEL, VOLTAGE-GATED, KQT-LIKE SUBFAMILY, MEMBER 3; KCNQ3	KCNQ3							MP:0002064
KCNQ4	* 603537. POTASSIUM CHANNEL, VOLTAGE-GATED, KQT-LIKE SUBFAMILY, MEMBER 4; KCNQ4	KCNQ4	KCNQ4	KCNQ4	KCNQ4
KCNV2	* 607604. POTASSIUM CHANNEL, VOLTAGE-GATED, SUBFAMILY V, MEMBER 2; KCNV2	KCNV2	KCNV2
KCTD7	* 611725. POTASSIUM CHANNEL TETRAMERIZATION DOMAIN-CONTAINING PROTEIN 7; KCTD7	KCTD7
KDM5C	* 314690. LYSINE-SPECIFIC DEMETHYLASE 5C; KDM5C	KDM5C
KDM6A	* 300128. LYSINE-SPECIFIC DEMETHYLASE 6A; KDM6A	KDM6A				KDM6A
KDM6B	Mouse Genome Informatics Database							MP:0002081
KDM8	Mouse Genome Informatics Database							MP:0002080
KDR	* 191306. KINASE INSERT DOMAIN RECEPTOR; KDR	KDR			KDR
KERA	* 603288. KERATOCAN; KERA	KERA	KERA
KHDC3L	* 611687. CHROMOSOME 6 OPEN READING FRAME 221; C6ORF221	KHDC3L
KIAA0196	* 610657. KIAA0196 GENE; KIAA0196	KIAA0196
KIAA1279	* 609367. KIAA1279 GENE; KIAA1279	KIAA1279
KIDINS220	Mouse Genome Informatics Database							MP:0002080
KIF11	* 148760. KINESIN FAMILY MEMBER 11; KIF11	KIF11				KIF11
KIF1A	* 601255. KINESIN FAMILY MEMBER 1A; KIF1A	KIF1A	KIF1A			KIF1A
KIF1B	* 605995. KINESIN FAMILY MEMBER 1B; KIF1B	KIF1B		KIF1B
KIF21A	* 608283. KINESIN FAMILY MEMBER 21A; KIF21A	KIF21A
KIF22	* 603213. KINESIN FAMILY MEMBER 22; KIF22	KIF22				KIF22
KIF5A	* 602821. KINESIN FAMILY MEMBER 5A; KIF5A	KIF5A			KIF5A	KIF5A
KIF7	* 611254. KINESIN FAMILY MEMBER 7; KIF7	KIF7
KIRREL3	* 607761. KIN OF IRRE-LIKE 3; KIRREL3	KIRREL3
KIT	* 164920. V-KIT HARDY-ZUCKERMAN 4 FELINE SARCOMA VIRAL ONCOGENE HOMOLOG; KIT	KIT			KIT			MP:0002081
KITLG	* 184745. KIT LIGAND; KITLG	KITLG						MP:0002080
KLF11	* 603301. KRUPPEL-LIKE FACTOR 11; KLF11	KLF11
KLHDC8B	* 613169. KELCH DOMAIN-CONTAINING PROTEIN 8B; KLHDC8B	KLHDC8B
KLHL3	* 605775. KELCH-LIKE 3; KLHL3	KLHL3	KLHL3
KLHL7	* 611119. KELCH-LIKE 7; KLHL7	KLHL7
KLK4	* 603767. KALLIKREIN-RELATED PEPTIDASE 4; KLK4	KLK4	KLK4
KLKB1	* 229000. KALLIKREIN B, PLASMA, 1; KLKB1	KLKB1
KNG1	* 612358. KININOGEN 1		KNG1
KRAS	* 190070. V-KI-RAS2 KIRSTEN RAT SARCOMA VIRAL ONCOGENE HOMOLOG; KRAS	KRAS			KRAS	KRAS
KRIT1	* 604214. KREV INTERACTION TRAPPED 1; KRIT1	KRIT1		KRIT1	KRIT1	KRIT1	KRIT1
KRT1	* 139350. KERATIN 1; KRT1	KRT1	KRT1		KRT1
KRT10	* 148080. KERATIN 10; KRT10	KRT10	KRT10			KRT10
KRT12	* 601687. KERATIN 12; KRT12	KRT12			KRT12
KRT13	* 148065. KERATIN 13; KRT13	KRT13
KRT14	* 148066. KERATIN 14; KRT14	KRT14	KRT14		KRT14	KRT14
KRT16	* 148067. KERATIN 16; KRT16	KRT16			KRT16
KRT17	* 148069. KERATIN 17; KRT17	KRT17
KRT18	* 148070. KERATIN 18; KRT18	KRT18			KRT18
KRT2	* 600194. KERATIN 2; KRT2	KRT2
KRT3	* 148043. KERATIN 3; KRT3	KRT3			KRT3
KRT4	* 123940. KERATIN 4; KRT4	KRT4
KRT5	* 148040. KERATIN 5; KRT5	KRT5	KRT5	KRT5		KRT5	KRT5
KRT6A	* 148041. KERATIN 6A; KRT6A	KRT6A
KRT6B	* 148042. KERATIN 6B; KRT6B	KRT6B
KRT74	* 608248. KERATIN 74; KRT74	KRT74		KRT74
KRT8	* 148060. KERATIN 8; KRT8	KRT8			KRT8
KRT83	* 602765. KERATIN 83; KRT83	KRT83
KRT85	* 602767. KERATIN 85; KRT85	KRT85
KRT9	* 607606. KERATIN 9; KRT9	KRT9			KRT9
L1CAM	* 308840. L1 CELL ADHESION MOLECULE; L1CAM	L1CAM	L1CAM			L1CAM
L2HGDH	* 609584. L-2-HYDROXYGLUTARATE DEHYDROGENASE; L2HGDH	L2HGDH	L2HGDH
LAMA2	* 156225. LAMININ, ALPHA-2; LAMA2	LAMA2
LAMA3	* 600805. LAMININ, ALPHA-3; LAMA3	LAMA3	LAMA3
LAMB2	* 150325. LAMININ, BETA-2; LAMB2	LAMB2	LAMB2
LAMB3	* 150310. LAMININ, BETA-3; LAMB3	LAMB3				LAMB3
LAMC2	* 150292. LAMININ, GAMMA-2; LAMC2	LAMC2				LAMC2
LAMC3	* 604349. LAMININ, GAMMA-3; LAMC3	LAMC3	LAMC3
LAMP2	* 309060. LYSOSOME-ASSOCIATED MEMBRANE PROTEIN 2; LAMP2	LAMP2				LAMP2
LARGE	* 603590. ACETYLGLUCOSAMINYLTRANSFERASE-LIKE PROTEIN; LARGE	LARGE
LBR	* 600024. LAMIN B RECEPTOR; LBR	LBR	LBR		LBR			MP:0002080 & MP:0002081
LCA5	* 611408. LCA5 GENE; LCA5	LCA5
LCAT	* 606967. LECITHIN:CHOLESTEROL ACYLTRANSFERASE; LCAT	LCAT
LCT	* 603202. LACTASE; LCT	LCT
LDB3	* 605906. LIM DOMAIN-BINDING 3; LDB3	LDB3
LDHA	* 150000. LACTATE DEHYDROGENASE A; LDHA	LDHA
LDHB	* 150100. LACTATE DEHYDROGENASE B; LDHB	LDHB
LDLR	* 606945. LOW DENSITY LIPOPROTEIN RECEPTOR; LDLR	LDLR				LDLR
LDLRAP1	* 605747. LOW DENSITY LIPOPROTEIN RECEPTOR ADAPTOR PROTEIN 1; LDLRAP1	LDLRAP1	LDLRAP1
LEMD3	* 607844. LEM DOMAIN-CONTAINING PROTEIN 3; LEMD3	LEMD3		LEMD3
LEPRE1	* 610339. LEUCINE- AND PROLINE-ENRICHED PROTEOGLYCAN 1; LEPRE1	LEPRE1	LEPRE1
LEPREL1	* 610341. LEPRECAN-LIKE 1; LEPREL1	LEPREL1
LFNG	* 602576. LUNATIC FRINGE; LFNG	LFNG	LFNG
LGI1	* 604619. LEUCINE-RICH GENE, GLIOMA-INACTIVATED, 1; LGI1	LGI1		LGI1	LGI1	LGI1	LGI1		MP:0002064
LHCGR	* 152790. LUTEINIZING HORMONE/CHORIOGONADOTROPIN RECEPTOR; LHCGR	LHCGR	LHCGR		LHCGR
LHFPL5	* 609427. LHFP-LIKE PROTEIN 5; LHFPL5	LHFPL5	LHFPL5
LHX4	* 602146. LIM HOMEOBOX GENE 4; LHX4	LHX4		LHX4	LHX4	LHX4	LHX4
LIAS	* 607031. LIPOIC ACID SYNTHASE; LIAS	LIAS
LIFR	* 151443. LEUKEMIA INHIBITORY FACTOR RECEPTOR; LIFR	LIFR	LIFR
LIG1	* 126391. LIGASE I, DNA, ATP-DEPENDENT; LIG1	LIG1
LIG4	* 601837. LIGASE IV, DNA, ATP-DEPENDENT; LIG4	LIG4
LIPA	* 613497. LIPASE A, LYSOSOMAL ACID; LIPA	LIPA	LIPA
LIPC	* 151670. LIPASE, HEPATIC; LIPC	LIPC
LIPH	* 607365. LIPASE H; LIPH	LIPH	LIPH
LIPN	* 613924. LIPASE FAMILY, MEMBER N; LIPN	LIPN	LIPN
LITAF	* 603795. LIPOPOLYSACCHARIDE-INDUCED TUMOR NECROSIS FACTOR-ALPHA FACTOR; LITAF	LITAF				LITAF
LMAN1	* 601567. LECTIN, MANNOSE-BINDING, 1; LMAN1	LMAN1	LMAN1
LMBR1	* 605522. LIMB REGION 1, MOUSE, HOMOLOG OF; LMBR1	LMBR1
LMF1	* 611761. LIPASE MATURATION FACTOR 1; LMF1	LMF1
LMNA	* 150330. LAMIN A/C; LMNA	LMNA	LMNA	LMNA	LMNA	LMNA	LMNA
LMNB1	* 150340. LAMIN B1; LMNB1	LMNB1			LMNB1
LMX1B	* 602575. LIM HOMEOBOX TRANSCRIPTION FACTOR 1, BETA; LMX1B	LMX1B		LMX1B	LMX1B	LMX1B	LMX1B
LOX	* 153455. LYSYL OXIDASE		LOX
LOXHD1	* 613072. LIPOXYGENASE HOMOLOGY DOMAIN-CONTAINING 1; LOXHD1	LOXHD1	LOXHD1
LPAR6	* 609239. LYSOPHOSPHATIDIC ACID RECEPTOR 6; LPAR6	LPAR6	LPAR6
LPIN1	* 605518. LIPIN 1; LPIN1	LPIN1	LPIN1
LPIN2	* 605519. LIPIN 2; LPIN2	LPIN2	LPIN2
LPPR4	Mouse Genome Informatics Database								MP:0002064
LRAT	* 604863. LECITHIN RETINOL ACYLTRANSFERASE; LRAT	LRAT
LRBA	* 606453. LIPOPOLYSACCHARIDE-RESPONSIVE, BEIGE-LIKE ANCHOR PROTEIN; LRBA	LRBA	LRBA
LRP2	* 600073. LOW DENSITY LIPOPROTEIN RECEPTOR-RELATED PROTEIN 2; LRP2	LRP2	LRP2
LRP4	* 604270. LOW DENSITY LIPOPROTEIN RECEPTOR-RELATED PROTEIN 4; LRP4	LRP4	LRP4			LRP4
LRP5	* 603506. LOW DENSITY LIPOPROTEIN RECEPTOR-RELATED PROTEIN 5; LRP5	LRP5	LRP5
LRP6	* 603507. LOW DENSITY LIPOPROTEIN RECEPTOR-RELATED PROTEIN 6		LRP6		LRP6			MP:0002080
LRPPRC	* 607544. LEUCINE-RICH PPR MOTIF-CONTAINING PROTEIN; LRPPRC	LRPPRC
LRRC6	* 614930. LEUCINE-RICH REPEAT-CONTAINING PROTEIN 6; LRRC6	LRRC6
LRRC8A	* 608360. LEUCINE-RICH REPEAT-CONTAINING PROTEIN 8A; LRRC8A	LRRC8A			LRRC8A
LRRK2	* 609007. LEUCINE-RICH REPEAT KINASE 2; LRRK2	LRRK2				LRRK2
LRSAM1	* 610933. LEUCINE-RICH REPEAT- AND STERILE ALPHA MOTIF-CONTAINING 1; LRSAM1	LRSAM1	LRSAM1
LRTOMT	* 612414. LEUCINE-RICH TRANSMEMBRANE O-METHYLTRANSFERASE; LRTOMT	LRTOMT	LRTOMT
LTA	* 153440. LYMPHOTOXIN-ALPHA		LTA
LTBP2	* 602091. LATENT TRANSFORMING GROWTH FACTOR-BETA-BINDING PROTEIN 2; LTBP2	LTBP2	LTBP2
LTBP3	* 602090. LATENT TRANSFORMING GROWTH FACTOR-BETA-BINDING PROTEIN 3; LTBP3	LTBP3
LTN1	Mouse Genome Informatics Database							MP:0002080
LYST	* 606897. LYSOSOMAL TRAFFICKING REGULATOR; LYST	LYST
LYZ	* 153450. LYSOZYME; LYZ	LYZ
MAD1L1	* 602686. MITOTIC ARREST-DEFICIENT 1, YEAST, HOMOLOG-LIKE 1; MAD1L1				MAD1L1
MAFB	* 608968. V-MAF MUSCULOAPONEUROTIC FIBROSARCOMA ONCOGENE FAMILY, PROTEIN B; MAFB	MAFB
MAGT1	* 300715. MAGNESIUM TRANSPORTER 1; MAGT1	MAGT1
MAK	* 154235. MALE GERM CELL-ASSOCIATED KINASE; MAK	MAK	MAK
MAN1B1	* 604346. MANNOSIDASE, ALPHA, CLASS 1B, MEMBER 1; MAN1B1	MAN1B1	MAN1B1
MAN2B1	* 609458. MANNOSIDASE, ALPHA, CLASS 2B, MEMBER 1; MAN2B1	MAN2B1
MANBA	* 609489. MANNOSIDASE, BETA A, LYSOSOMAL; MANBA	MANBA
MAP2K1	* 176872. MITOGEN-ACTIVATED PROTEIN KINASE KINASE 1; MAP2K1	MAP2K1	MAP2K1
MAP2K2	* 601263. MITOGEN-ACTIVATED PROTEIN KINASE KINASE 2; MAP2K2	MAP2K2				MAP2K2
MAP3K1	* 600982. MITOGEN-ACTIVATED KINASE KINASE KINASE 1; MAP3K1	MAP3K1
MAP3K12	Mouse Genome Informatics Database							MP:0002081
MAPK10	* 602897. MITOGEN-ACTIVATED PROTEIN KINASE 10; MAPK10	MAPK10		MAPK10		MAPK10	MAPK10
MAPT	* 157140. MICROTUBULE-ASSOCIATED PROTEIN TAU; MAPT	MAPT	MAPT	MAPT
MARVELD2	* 610572. MARVEL DOMAIN-CONTAINING PROTEIN 2; MARVELD2	MARVELD2	MARVELD2
MASP1	* 600521. MANNAN-BINDING LECTIN SERINE PROTEASE 1; MASP1	MASP1
MASP2	* 605102. MANNAN-BINDING LECTIN SERINE PROTEASE 2; MASP2	MASP2
MASTL	* 608221. MICROTUBULE-ASSOCIATED SERINE/THREONINE KINASE-LIKE; MASTL	MASTL
MAT1A	* 610550. METHIONINE ADENOSYLTRANSFERASE I, ALPHA; MAT1A	MAT1A	MAT1A
MATN3	* 602109. MATRILIN 3; MATN3	MATN3	MATN3		MATN3
MATR3	* 164015. MATRIN 3; MATR3	MATR3
MBD5	* 611472. METHYL-CpG-BINDING DOMAIN PROTEIN 5; MBD5	MBD5		MBD5
MBTPS2	* 300294. MEMBRANE-BOUND TRANSCRIPTION FACTOR PROTEASE, SITE 2; MBTPS2	MBTPS2
MC1R	* 155555. MELANOCORTIN 1 RECEPTOR		MC1R
MC2R	* 607397. MELANOCORTIN 2 RECEPTOR; MC2R	MC2R
MC3R	* 155540. MELANOCORTIN 3 RECEPTOR; MC3R				MC3R
MC4R	* 155541. MELANOCORTIN 4 RECEPTOR; MC4R	MC4R	MC4R	MC4R	MC4R
MCC	* 159350. MUTATED IN COLORECTAL CANCERS; MCC	MCC
MCCC1	* 609010. 3-METHYLCROTONYL-CoA CARBOXYLASE 1; MCCC1	MCCC1			MCCC1
MCCC2	* 609014. 3-METHYLCROTONYL-CoA CARBOXYLASE 2; MCCC2	MCCC2
MCEE	* 608419. METHYLMALONYL-CoA EPIMERASE; MCEE	MCEE
MCFD2	* 607788. MULTIPLE COAGULATION FACTOR DEFICIENCY PROTEIN 2; MCFD2	MCFD2
MCM4	* 602638. MINICHROMOSOME MAINTENANCE, S. CEREVISIAE, HOMOLOG OF, 4		MCM4
MCM6	* 601806. MINICHROMOSOME MAINTENANCE, S. POMBE, HOMOLOG OF, 6; MCM6	MCM6	MCM6
MCOLN1	* 605248. MUCOLIPIN 1; MCOLN1	MCOLN1
MCPH1	* 607117. MCPH1 GENE; MCPH1	MCPH1	MCPH1
MDM2	* 164785. MOUSE DOUBLE MINUTE 2 HOMOLOG; MDM2				MDM2
ME2	* 154270. MALIC ENZYME 2		ME2
MECP2	* 300005. METHYL-CpG-BINDING PROTEIN 2; MECP2	MECP2				MECP2			MP:0002064
MED12	* 300188. MEDIATOR COMPLEX SUBUNIT 12; MED12	MED12			MED12
MED13L	* 608771. MEDIATOR COMPLEX SUBUNIT 13-LIKE; MED13L	MED13L
MED17	* 603810. MEDIATOR COMPLEX SUBUNIT 17; MED17	MED17
MED23	* 605042. MEDIATOR COMPLEX SUBUNIT 23; MED23	MED23	MED23
MED25	* 610197. MEDIATOR COMPLEX SUBUNIT 25; MED25	MED25
MEF2A	* 600660. MADS BOX TRANSCRIPTION ENHANCER FACTOR 2, POLYPEPTIDE A; MEF2A				MEF2A
MEF2C	* 600662. MADS BOX TRANSCRIPTION ENHANCER FACTOR 2, POLYPEPTIDE C; MEF2C	MEF2C		MEF2C		MEF2C	MEF2C
MEFV	* 608107. FAMILIAL MEDITERRANEAN FEVER GENE; MEFV	MEFV	MEFV
MEGF10	* 612453. MULTIPLE EPIDERMAL GROWTH FACTOR-LIKE DOMAINS 10; MEGF10	MEGF10	MEGF10
MEN1	* 613733. MEN1 GENE; MEN1	MEN1				MEN1
MERTK	* 604705. MER TYROSINE KINASE PROTOONCOGENE; MERTK	MERTK	MERTK
MFN2	* 608507. MITOFUSIN 2; MFN2	MFN2	MFN2		MFN2	MFN2
MFRP	* 606227. MEMBRANE-TYPE FRIZZLED-RELATED PROTEIN; MFRP	MFRP	MFRP
MFSD8	* 611124. MAJOR FACILITATOR SUPERFAMILY DOMAIN-CONTAINING PROTEIN 8; MFSD8	MFSD8	MFSD8
MGAT2	* 602616. ALPHA-1,6-MANNOSYL-GLYCOPROTEIN BETA-1,2-N-ACETYLGLUCOSAMINYLTRANSFERASE; MGAT2	MGAT2	MGAT2
MGP	* 154870. MATRIX GAMMA-CARBOXYGLUTAMIC ACID; MGP	MGP	MGP
MGRN1	Mouse Genome Informatics Database							MP:0002080
MIB1	Mouse Genome Informatics Database							MP:0002080
MID1	* 300552. MIDLINE 1; MID1	MID1
MITF	* 156845. MICROPHTHALMIA-ASSOCIATED TRANSCRIPTION FACTOR; MITF	MITF	MITF	MITF	MITF
MKKS	* 604896. MKKS GENE; MKKS	MKKS	MKKS
MKS1	* 609883. MKS1 GENE; MKS1	MKS1	MKS1
MLC1	* 605908. MLC1 GENE; MLC1	MLC1
MLH1	* 120436. MutL, E. COLI, HOMOLOG OF, 1; MLH1	MLH1			MLH1	MLH1
MLH3	* 604395. MutL, E. COLI, HOMOLOG OF, 3; MLH3				MLH3
MLL	Mouse Genome Informatics Database							MP:0002080
MLL2	* 602113. MYELOID/LYMPHOID OR MIXED LINEAGE LEUKEMIA 2; MLL2	MLL2		MLL2		MLL2	MLL2
MLPH	* 606526. MELANOPHILIN; MLPH	MLPH						MP:0002080
MMAA	* 607481. MMAA GENE; MMAA	MMAA
MMAB	* 607568. MMAB GENE; MMAB	MMAB
MMACHC	* 609831. MMACHC GENE; MMACHC	MMACHC
MMADHC	* 611935. MMADHC GENE; MMADHC	MMADHC
MMP1	* 120353. MATRIX METALLOPROTEINASE 1; MMP1	MMP1	MMP1
MMP13	* 600108. MATRIX METALLOPROTEINASE 13; MMP13	MMP13	MMP13
MMP2	* 120360. MATRIX METALLOPROTEINASE 2; MMP2	MMP2	MMP2
MMP20	* 604629. MATRIX METALLOPROTEINASE 20; MMP20	MMP20	MMP20
MMP9	* 120361. MATRIX METALLOPROTEINASE 9; MMP9	MMP9	MMP9
MOCS1	* 603707. MOLYBDENUM COFACTOR SYNTHESIS GENE 1; MOCS1	MOCS1
MOCS2	* 603708. MOLYBDENUM COFACTOR SYNTHESIS GENE 2; MOCS2	MOCS2	MOCS2
MOG	* 159465. MYELIN-OLIGODENDROCYTE GLYCOPROTEIN; MOG	MOG
MOGS	* 601336. GLUCOSIDASE I; GCS1	MOGS
MPDU1	* 604041. MANNOSE-P-DOLICHOL UTILIZATION DEFECT 1; MPDU1	MPDU1
MPI	* 154550. MANNOSEPHOSPHATE ISOMERASE; MPI	MPI	MPI
MPL	* 159530. MYELOPROLIFERATIVE LEUKEMIA VIRUS ONCOGENE; MPL	MPL
MPO	* 606989. MYELOPEROXIDASE; MPO	MPO
MPV17	* 137960. MPV17, MOUSE, HOMOLOG OF; MPV17	MPV17
MPZ	* 159440. MYELIN PROTEIN ZERO; MPZ	MPZ	MPZ	MPZ	MPZ	MPZ	MPZ
MRAP	* 609196. MELANOCORTIN 2 RECEPTOR ACCESSORY PROTEIN; MRAP	MRAP	MRAP
MRE11A	* 600814. MEIOTIC RECOMBINATION 11, S. CEREVISIAE, HOMOLOG OF, A; MRE11A	MRE11A	MRE11A
MRPL3	* 607118. MITOCHONDRIAL RIBOSOMAL PROTEIN L3; MRPL3	MRPL3
MRPS22	* 605810. MITOCHONDRIAL RIBOSOMAL PROTEIN S22; MRPS22	MRPS22
MS4A1	* 112210. MEMBRANE-SPANNING 4 DOMAINS, SUBFAMILY A, MEMBER 1; MS4A1	MS4A1
MSH2	* 609309. MutS, E. COLI, HOMOLOG OF, 2; MSH2	MSH2				MSH2
MSRB3	* 613719. METHIONINE SULFOXIDE REDUCTASE B3; MSRB3	MSRB3	MSRB3
MSTN	* 601788. MYOSTATIN; MSTN	MSTN	MSTN			MSTN
MTAP	* 156540. METHYLTHIOADENOSINE PHOSPHORYLASE; MTAP	MTAP
MTHFD1	* 172460. METHYLENETETRAHYDROFOLATE DEHYDROGENASE 1; MTHFD1					MTHFD1
MTHFR	* 607093. 5,10-METHYLENETETRAHYDROFOLATE REDUCTASE; MTHFR	MTHFR
MTM1	* 300415. MYOTUBULARIN; MTM1	MTM1	MTM1			MTM1
MTMR14	* 611089. MYOTUBULARIN-RELATED PROTEIN 14; MTMR14					MTMR14
MTMR2	* 603557. MYOTUBULARIN-RELATED PROTEIN 2; MTMR2	MTMR2
MTO1	* 614667. MITOCHONDRIAL TRANSLATION OPTIMIZATION 1, S. CEREVISIAE, HOMOLOG OF; MTO1	MTO1
MTOR	Mouse Genome Informatics Database							MP:0002080
MTPAP	* 613669. MITOCHONDRIAL POLY(A) POLYMERASE; MTPAP	MTPAP	MTPAP
MTR	* 156570. 5-METHYLTETRAHYDROFOLATE-HOMOCYSTEINE S-METHYLTRANSFERASE; MTR	MTR
MTRR	* 602568. METHIONINE SYNTHASE REDUCTASE; MTRR	MTRR
MTTP	* 157147. MICROSOMAL TRIGLYCERIDE TRANSFER PROTEIN, 88-KD; MTP	MTTP
MUSK	* 601296. MUSCLE, SKELETAL, RECEPTOR TYROSINE KINASE; MUSK	MUSK
MUT	* 609058. METHYLMALONYL-CoA MUTASE; MUT	MUT
MUTYH	* 604933. MutY, E. COLI, HOMOLOG OF; MUTYH	MUTYH	MUTYH
MVK	* 251170. MEVALONATE KINASE; MVK	MVK	MVK
MXI1	* 600020. MAX-INTERACTING PROTEIN 1; MXI1	MXI1
MYBPC1	* 160794. MYOSIN-BINDING PROTEIN C, SLOW TYPE; MYBPC1	MYBPC1
MYBPC3	* 600958. MYOSIN-BINDING PROTEIN C, CARDIAC; MYBPC3	MYBPC3		MYBPC3	MYBPC3	MYBPC3	MYBPC3
MYC	* 190080. V-MYC AVIAN MYELOCYTOMATOSIS VIRAL ONCOGENE HOMOLOG; MYC	MYC
MYCN	* 164840. V-MYC AVIAN MYELOCYTOMATOSIS VIRAL-RELATED ONCOGENE, NEUROBLASTOMA-DERIVED; MYCN	MYCN		MYCN		MYCN	MYCN
MYD88	* 602170. MYELOID DIFFERENTIATION PRIMARY RESPONSE GENE 88; MYD88	MYD88			MYD88
MYF6	* 159991. MYOGENIC FACTOR 6; MYF6	MYF6		MYF6
MYH11	* 160745. MYOSIN, HEAVY CHAIN 11, SMOOTH MUSCLE; MYH11	MYH11	MYH11		MYH11
MYH14	* 608568. MYOSIN, HEAVY CHAIN 14, NONMUSCLE; MYH14	MYH14				MYH14
MYH2	* 160740. MYOSIN, HEAVY CHAIN 2, SKELETAL MUSCLE, ADULT; MYH2	MYH2
MYH3	* 160720. MYOSIN, HEAVY CHAIN 3, SKELETAL MUSCLE, EMBRYONIC; MYH3	MYH3
MYH6	* 160710. MYOSIN, HEAVY CHAIN 6, CARDIAC MUSCLE, ALPHA; MYH6	MYH6
MYH7	* 160760. MYOSIN, HEAVY CHAIN 7, CARDIAC MUSCLE, BETA; MYH7	MYH7			MYH7	MYH7
MYH8	* 160741. MYOSIN, HEAVY CHAIN 8, SKELETAL MUSCLE, PERINATAL; MYH8	MYH8
MYH9	* 160775. MYOSIN, HEAVY CHAIN 9, NONMUSCLE; MYH9	MYH9		MYH9	MYH9	MYH9	MYH9
MYL2	* 160781. MYOSIN, LIGHT CHAIN 2, REGULATORY, CARDIAC, SLOW; MYL2	MYL2
MYL3	* 160790. MYOSIN, LIGHT CHAIN 3, ALKALI, VENTRICULAR, SKELETAL, SLOW; MYL3	MYL3	MYL3		MYL3
MYLK	* 600922. MYOSIN LIGHT CHAIN KINASE; MYLK	MYLK
MYLK2	* 606566. MYOSIN LIGHT CHAIN KINASE 2; MYLK2	MYLK2
MYO15A	* 602666. MYOSIN XVA; MYO15A	MYO15A	MYO15A
MYO1A	* 601478. MYOSIN IA; MYO1A	MYO1A
MYO1E	* 601479. MYOSIN IE; MYO1E	MYO1E
MYO3A	* 606808. MYOSIN IIIA; MYO3A	MYO3A	MYO3A
MYO5A	* 160777. MYOSIN VA; MYO5A	MYO5A	MYO5A		MYO5A				MP:0002064
MYO5B	* 606540. MYOSIN VB; MYO5B	MYO5B
MYO6	* 600970. MYOSIN VI; MYO6	MYO6	MYO6
MYO7A	* 276903. MYOSIN VIIA; MYO7A	MYO7A	MYO7A		MYO7A
MYOC	* 601652. MYOCILIN; MYOC	MYOC	MYOC		MYOC
MYOT	* 604103. TITIN IMMUNOGLOBULIN DOMAIN PROTEIN; TTID	MYOT
MYOZ2	* 605602. MYOZENIN 2; MYOZ2	MYOZ2
NAA10	* 300013. N-ALPHA-ACETYLTRANSFERASE 10, NatA CATALYTIC SUBUNIT; NAA10	NAA10	NAA10
NAGA	* 104170. N-ACETYL-ALPHA-D-GALACTOSAMINIDASE; NAGA	NAGA
NAGLU	* 609701. N-ACETYLGLUCOSAMINIDASE, ALPHA-; NAGLU	NAGLU	NAGLU
NAGPA	* 607985. N-ACETYLGLUCOSAMINE-1-PHOSPHODIESTER ALPHA-N-ACETYLGLUCOSAMINIDASE; NAGPA				NAGPA
NAGS	* 608300. N-ACETYLGLUTAMATE SYNTHASE; NAGS	NAGS
NAPB	Mouse Genome Informatics Database								MP:0002064
NAT1	* 108345. N-ACETYLTRANSFERASE 1; NAT1	NAT1
NBAS	* 608025. NEUROBLASTOMA-AMPLIFIED SEQUENCE; NBAS	NBAS
NBEAL2	* 614169. NEUROBEACHIN-LIKE 2; NBEAL2	NBEAL2	NBEAL2
NCF2	* 608515. NEUTROPHIL CYTOSOLIC FACTOR 2; NCF2	NCF2	NCF2
NCF4	* 601488. NEUTROPHIL CYTOSOLIC FACTOR 4; NCF4	NCF4	NCF4
NCSTN	* 605254. NICASTRIN; NCSTN	NCSTN		NCSTN
NDE1	* 609449. NUDE, A. NIDULANS, HOMOLOG OF, 1; NDE1	NDE1
NDP	* 300658. NDP GENE; NDP	NDP	NDP
NDRG1	* 605262. NMYC DOWNSTREAM-REGULATED GENE 1; NDRG1	NDRG1	NDRG1
NDUFA1	* 300078. NADH-UBIQUINONE OXIDOREDUCTASE 1 ALPHA SUBCOMPLEX, 1; NDUFA1	NDUFA1				NDUFA1
NDUFA10	* 603835. NADH-UBIQUINONE OXIDOREDUCTASE 1 ALPHA SUBCOMPLEX, 10; NDUFA10	NDUFA10
NDUFA12	* 614530. NADH-UBIQUINONE OXIDOREDUCTASE 1 ALPHA SUBCOMPLEX, 12; NDUFA12	NDUFA12
NDUFA13	* 609435. NADH-UBIQUINONE OXIDOREDUCTASE 1 ALPHA SUBCOMPLEX, 13; NDUFA13				NDUFA13
NDUFA2	* 602137. NADH-UBIQUINONE OXIDOREDUCTASE 1 ALPHA SUBCOMPLEX, 2; NDUFA2	NDUFA2
NDUFA9	* 603834. NADH-UBIQUINONE OXIDOREDUCTASE 1 ALPHA SUBCOMPLEX, 9; NDUFA9	NDUFA9
NDUFAF1	* 606934. NADH DEHYDROGENASE 1 ALPHA SUBCOMPLEX, ASSEMBLY FACTOR 1; NDUFAF1	NDUFAF1
NDUFAF2	* 609653. NADH DEHYDROGENASE 1 ALPHA SUBCOMPLEX, ASSEMBLY FACTOR 2; NDUFAF2	NDUFAF2
NDUFAF3	* 612911. NADH DEHYDROGENASE 1 ALPHA SUBCOMPLEX, ASSEMBLY FACTOR 3; NDUFAF3	NDUFAF3
NDUFAF4	* 611776. NADH DEHYDROGENASE 1 ALPHA SUBCOMPLEX, ASSEMBLY FACTOR 4; NDUFAF4	NDUFAF4
NDUFAF5	* 612360. CHROMOSOME 20 OPEN READING FRAME 7; C20ORF7	NDUFAF5
NDUFAF6	* 612392. CHROMOSOME 8 OPEN READING FRAME 38; C8ORF38	NDUFAF6
NDUFB3	* 603839. NADH-UBIQUINONE OXIDOREDUCTASE 1 BETA SUBCOMPLEX, 3; NDUFB3	NDUFB3
NDUFS1	* 157655. NADH-UBIQUINONE OXIDOREDUCTASE Fe-S PROTEIN 1; NDUFS1	NDUFS1
NDUFS2	* 602985. NADH-UBIQUINONE OXIDOREDUCTASE Fe-S PROTEIN 2; NDUFS2	NDUFS2
NDUFS3	* 603846. NADH-UBIQUINONE OXIDOREDUCTASE Fe-S PROTEIN 3; NDUFS3	NDUFS3
NDUFS4	* 602694. NADH-UBIQUINONE OXIDOREDUCTASE Fe-S PROTEIN 4; NDUFS4	NDUFS4							MP:0002064
NDUFS6	* 603848. NADH-UBIQUINONE OXIDOREDUCTASE Fe-S PROTEIN 6; NDUFS6	NDUFS6
NDUFS7	* 601825. NADH-UBIQUINONE OXIDOREDUCTASE Fe-S PROTEIN 7; NDUFS7	NDUFS7
NDUFS8	* 602141. NADH-UBIQUINONE OXIDOREDUCTASE Fe-S PROTEIN 8; NDUFS8	NDUFS8
NDUFV1	* 161015. NADH-UBIQUINONE OXIDOREDUCTASE FLAVOPROTEIN 1; NDUFV1	NDUFV1
NDUFV2	* 600532. NADH-UBIQUINONE OXIDOREDUCTASE FLAVOPROTEIN 2; NDUFV2	NDUFV2
NEB	* 161650. NEBULIN; NEB	NEB	NEB
NEK1	* 604588. NEVER IN MITOSIS GENE A-RELATED KINASE 1; NEK1	NEK1
NEK8	* 609799. NEVER IN MITOSIS GENE A-RELATED KINASE 8; NEK8	NEK8	NEK8
NELF	* 608137. NASAL EMBRYONIC LHRH FACTOR; NELF	NELF
NETO1	Mouse Genome Informatics Database								MP:0002064
NEU1	* 608272. NEURAMINIDASE 1; NEU1	NEU1
NEUROD1	* 601724. NEUROGENIC DIFFERENTIATION 1; NEUROD1	NEUROD1							MP:0002064
NEUROG3	* 604882. NEUROGENIN 3; NEUROG3	NEUROG3				NEUROG3
NEXN	* 613121. NEXILIN, RAT, HOMOLOG OF; NEXN	NEXN			NEXN
NF1	* 613113. NEUROFIBROMIN 1; NF1	NF1		NF1		NF1	NF1
NF2	* 607379. NEUROFIBROMIN 2; NF2	NF2	NF2			NF2
NFIX	* 164005. NUCLEAR FACTOR I/X; NFIX	NFIX		NFIX	NFIX	NFIX	NFIX
NFKBIA	* 164008. NUCLEAR FACTOR OF KAPPA LIGHT CHAIN GENE ENHANCER IN B CELLS INHIBITOR, ALPHA; NFKBIA	NFKBIA		NFKBIA	NFKBIA	NFKBIA	NFKBIA
NFU1	* 608100. NFU1, S. CEREVISIAE, HOMOLOG OF; NFU1	NFU1
NGF	* 162030. NERVE GROWTH FACTOR, BETA SUBUNIT; NGFB	NGF	NGF
NHEJ1	* 611290. NONHOMOLOGOUS END-JOINING FACTOR 1; NHEJ1	NHEJ1				NHEJ1
NHLRC1	* 608072. NHL REPEAT-CONTAINING 1 GENE; NHLRC1	NHLRC1	NHLRC1
NHP2	* 606470. NUCLEOLAR PROTEIN FAMILY A, MEMBER 2; NOLA2	NHP2	NHP2
NHS	* 300457. NHS GENE; NHS	NHS	NHS			NHS
NIN	* 608684. NINEIN; NIN	NIN
NIPA1	* 608145. NONIMPRINTED GENE IN PRADER-WILLI SYNDROME/ANGELMAN SYNDROME CHROMOSOME REGION 1; NIPA1	NIPA1
NIPAL4	* 609383. NIPA-LIKE DOMAIN-CONTAINING 4; NIPAL4	NIPAL4	NIPAL4
NIPBL	* 608667. NIPPED-B-LIKE; NIPBL	NIPBL				NIPBL
NKX2-5	* 600584. NK2 HOMEOBOX 5; NKX2-5	NKX2-5		NKX2-5	NKX2-5
NLGN4X	* 300427. NEUROLIGIN 4; NLGN4	NLGN4X
NLRP3	* 606416. NLR FAMILY, PYRIN DOMAIN-CONTAINING 3; NLRP3	NLRP3		NLRP3	NLRP3	NLRP3	NLRP3
NLRP7	* 609661. NLR FAMILY, PYRIN DOMAIN-CONTAINING 7		NLRP7			NLRP7
NME8	* 607421. THIOREDOXIN DOMAIN-CONTAINING PROTEIN 3; TXNDC3	NME8	NME8
NMNAT1	* 608700. NICOTINAMIDE NUCLEOTIDE ADENYLYLTRANSFERASE 1; NMNAT1	NMNAT1
NNT	* 607878. NICOTINAMIDE NUCLEOTIDE TRANSHYDROGENASE; NNT	NNT
NOD2	* 605956. NUCLEOTIDE-BINDING OLIGOMERIZATION DOMAIN PROTEIN 2; NOD2	NOD2	NOD2		NOD2
NODAL	* 601265. NODAL, MOUSE, HOMOLOG OF; NODAL	NODAL
NOG	* 602991. NOGGIN, MOUSE, HOMOLOG OF; NOG	NOG				NOG		MP:0002081
NOP10	* 606471. NUCLEOLAR PROTEIN FAMILY A, MEMBER 3; NOLA3	NOP10	NOP10
NOP56	* 614154. NOP56, S. CEREVISIAE, HOMOLOG OF; NOP56	NOP56
NOS2	* 163730. NITRIC OXIDE SYNTHASE 2A; NOS2A	NOS2
NOTCH1	* 190198. NOTCH, DROSOPHILA, HOMOLOG OF, 1; NOTCH1	NOTCH1		NOTCH1	NOTCH1			MP:0002080
NOTCH2	* 600275. NOTCH, DROSOPHILA, HOMOLOG OF, 2; NOTCH2	NOTCH2				NOTCH2		MP:0002080
NOTCH3	* 600276. NOTCH, DROSOPHILA, HOMOLOG OF, 3; NOTCH3	NOTCH3			NOTCH3	NOTCH3
NPAS4	Mouse Genome Informatics Database								MP:0002064
NPC1	* 607623. NPC1 GENE; NPC1	NPC1
NPC2	* 601015. NPC2 GENE; NPC2	NPC2
NPHP1	* 607100. NEPHROCYSTIN 1; NPHP1	NPHP1	NPHP1			NPHP1
NPHP3	* 608002. NEPHROCYSTIN 3; NPHP3	NPHP3	NPHP3
NPHP4	* 607215. NEPHROCYSTIN 4; NPHP4	NPHP4
NPHS1	* 602716. NEPHRIN; NPHS1	NPHS1	NPHS1
NPHS2	* 604766. PODOCIN; NPHS2	NPHS2	NPHS2
NPM1	* 164040. NUCLEOPHOSMIN/NUCLEOPLASMIN FAMILY, MEMBER 1; NPM1	NPM1		NPM1
NPPA	* 108780. NATRIURETIC PEPTIDE PRECURSOR A; NPPA	NPPA
NPR2	* 108961. NATRIURETIC PEPTIDE RECEPTOR B/GUANYLATE CYCLASE B; NPR2	NPR2	NPR2
NR0B1	* 300473. NUCLEAR RECEPTOR SUBFAMILY 0, GROUP B, MEMBER 1; NR0B1	NR0B1	NR0B1		NR0B1	NR0B1
NR0B2	* 604630. NUCLEAR RECEPTOR SUBFAMILY 0, GROUP B, MEMBER 2; NR0B2	NR0B2
NR3C2	* 600983. NUCLEAR RECEPTOR SUBFAMILY 3, GROUP C, MEMBER 2; NR3C2	NR3C2	NR3C2			NR3C2
NRAS	* 164790. NEUROBLASTOMA RAS VIRAL ONCOGENE HOMOLOG; NRAS	NRAS			NRAS	NRAS
NRP2	Mouse Genome Informatics Database								MP:0002064
NRXN1	* 600565. NEUREXIN I; NRXN1	NRXN1	NRXN1	NRXN1		NRXN1	NRXN1
NSD1	* 606681. NUCLEAR RECEPTOR-BINDING Su-var, ENHANCER OF ZESTE, AND TRITHORAX DOMAIN PROTEIN 1; NSD1	NSD1		NSD1		NSD1	NSD1
NSDHL	* 300275. NAD(P)H STEROID DEHYDROGENASE-LIKE PROTEIN; NSDHL	NSDHL	NSDHL					MP:0002080
NSUN2	* 610916. NOL1/NOP2/SUN DOMAIN FAMILY, MEMBER 2; NSUN2	NSUN2	NSUN2
NT5C3	* 606224. 5-PRIME-NUCLEOTIDASE, CYTOSOLIC III; NT5C3	NT5C3	NT5C3
NT5E	* 129190. ECTO-5-PRIME NUCLEOTIDASE; NT5E	NT5E
NTRK1	* 191315. NEUROTROPHIC TYROSINE KINASE, RECEPTOR, TYPE 1; NTRK1	NTRK1	NTRK1
NTRK2	* 600456. NEUROTROPHIC TYROSINE KINASE, RECEPTOR, TYPE 2; NTRK2	NTRK2			NTRK2	NTRK2
NUBPL	* 613621. NUCLEOTIDE-BINDING PROTEIN-LIKE PROTEIN; NUBPL	NUBPL
NUP62	* 605815. NUCLEOPORIN, 62-KD; NUP62	NUP62	NUP62
OAT	* 613349. ORNITHINE AMINOTRANSFERASE; OAT	OAT				OAT
OBSL1	* 610991. OBSCURIN-LIKE 1; OBSL1	OBSL1
OCA2	Mouse Genome Informatics Database							MP:0002080 & MP:0002081
OCLN	* 602876. OCCLUDIN; OCLN	OCLN	OCLN
OCRL	* 300535. OCRL GENE; OCRL	OCRL
OFD1	* 300170. OFD1 GENE; OFD1	OFD1	OFD1			OFD1
OPA1	* 605290. OPA1 GENE; OPA1	OPA1		OPA1
OPA3	* 606580. OPA3 GENE; OPA3	OPA3
OPHN1	* 300127. OLIGOPHRENIN 1; OPHN1	OPHN1
OPN1LW	* 300822. OPSIN 1, LONG-WAVE-SENSITIVE; OPN1LW	OPN1LW	OPN1LW
OPN1SW	* 613522. OPSIN 1, SHORT-WAVE-SENSITIVE; OPN1SW	OPN1SW
OPTN	* 602432. OPTINEURIN; OPTN	OPTN	OPTN			OPTN
ORAI1	* 610277. ORAI CALCIUM RELEASE-ACTIVATED CALCIUM MODULATOR 1; ORAI1	ORAI1			ORAI1
ORC1	* 601902. ORIGIN RECOGNITION COMPLEX, SUBUNIT 1, S. CEREVISIAE, HOMOLOG OF; ORC1	ORC1	ORC1
ORC4	* 603056. ORIGIN RECOGNITION COMPLEX, SUBUNIT 4, S. CEREVISIAE, HOMOLOG OF; ORC4	ORC4
ORC6	* 607213. ORIGIN RECOGNITION COMPLEX, SUBUNIT 6, S. CEREVISIAE, HOMOLOG OF; ORC6	ORC6
OSMR	* 601743. ONCOSTATIN M RECEPTOR; OSMR	OSMR
OSTM1	* 607649. OSTEOPETROSIS-ASSOCIATED TRANSMEMBRANE PROTEIN 1; OSTM1	OSTM1	OSTM1
OTC	* 300461. ORNITHINE CARBAMOYLTRANSFERASE; OTC	OTC				OTC
OTOA	* 607038. OTOANCORIN; OTOA	OTOA	OTOA
OTOF	* 603681. OTOFERLIN; OTOF	OTOF	OTOF
OTX1	Mouse Genome Informatics Database								MP:0002064
OTX2	* 600037. ORTHODENTICLE, DROSOPHILA, HOMOLOG OF, 2; OTX2	OTX2			OTX2	OTX2
OXCT1	* 601424. 3-OXOACID CoA TRANSFERASE 1; OXCT1	OXCT1
P2RX1	* 600845. PURINERGIC RECEPTOR P2X, LIGAND-GATED ION CHANNEL, 1; P2RX1	P2RX1			P2RX1
P2RY12	* 600515. PURINERGIC RECEPTOR P2Y, G PROTEIN-COUPLED, 12; P2RY12	P2RY12			P2RY12
PAFAH1B1	* 601545. PLATELET-ACTIVATING FACTOR ACETYLHYDROLASE, ISOFORM 1B, ALPHA SUBUNIT; PAFAH1B1	PAFAH1B1		PAFAH1B1		PAFAH1B1	PAFAH1B1
PAH	* 612349. PHENYLALANINE HYDROXYLASE; PAH	PAH	PAH			PAH
PAK3	* 300142. p21 PROTEIN-ACTIVATED KINASE 3; PAK3	PAK3
PALB2	* 610355. PARTNER AND LOCALIZER OF BRCA2; PALB2	PALB2
PANK2	* 606157. PANTOTHENATE KINASE 2; PANK2	PANK2				PANK2
PAPSS2	* 603005. 3-PRIME-PHOSPHOADENOSINE 5-PRIME-PHOSPHOSULFATE SYNTHASE 2; PAPSS2	PAPSS2	PAPSS2
PARK2	* 602544. PARKIN; PARK2	PARK2	PARK2
PARK7	* 602533. ONCOGENE DJ1; DJ1	PARK7	PARK7
PATZ1	Mouse Genome Informatics Database							MP:0002080
PAX2	* 167409. PAIRED BOX GENE 2; PAX2	PAX2		PAX2		PAX2	PAX2
PAX3	* 606597. PAIRED BOX GENE 3; PAX3	PAX3		PAX3	PAX3	PAX3	PAX3
PAX4	* 167413. PAIRED BOX GENE 4; PAX4	PAX4	PAX4
PAX6	* 607108. PAIRED BOX GENE 6; PAX6	PAX6	PAX6	PAX6	PAX6	PAX6	PAX6
PAX8	* 167415. PAIRED BOX GENE 8; PAX8	PAX8		PAX8	PAX8	PAX8	PAX8
PAX9	* 167416. PAIRED BOX GENE 9; PAX9	PAX9		PAX9		PAX9	PAX9
PC	* 608786. PYRUVATE CARBOXYLASE; PC	PC
PCCA	* 232000. PROPIONYL-CoA CARBOXYLASE, ALPHA SUBUNIT; PCCA	PCCA
PCCB	* 232050. PROPIONYL-CoA CARBOXYLASE, BETA SUBUNIT; PCCB	PCCB
PCDH15	* 605514. PROTOCADHERIN 15; PCDH15	PCDH15	PCDH15
PCDH19	* 300460. PROTOCADHERIN 19; PCDH19	PCDH19				PCDH19
PCNT	* 605925. PERICENTRIN; PCNT	PCNT
PCSK1	* 162150. PROPROTEIN CONVERTASE, SUBTILISIN/KEXIN-TYPE, 1; PCSK1	PCSK1
PCSK9	* 607786. PROPROTEIN CONVERTASE, SUBTILISIN/KEXIN-TYPE, 9; PCSK9	PCSK9			PCSK9
PDCD10	* 609118. PROGRAMMED CELL DEATH 10; PDCD10	PDCD10				PDCD10
PDE11A	* 604961. PHOSPHODIESTERASE 11A; PDE11A	PDE11A
PDE4D	* 600129. PHOSPHODIESTERASE 4D, cAMP-SPECIFIC; PDE4D				PDE4D	PDE4D
PDE6A	* 180071. PHOSPHODIESTERASE 6A, cGMP-SPECIFIC, ROD, ALPHA; PDE6A	PDE6A	PDE6A
PDE6B	* 180072. PHOSPHODIESTERASE 6B, cGMP-SPECIFIC, ROD, BETA; PDE6B	PDE6B	PDE6B
PDE6C	* 600827. PHOSPHODIESTERASE 6C, cGMP-SPECIFIC, CONE, ALPHA-PRIME; PDE6C	PDE6C
PDE6G	* 180073. PHOSPHODIESTERASE 6G, cGMP-SPECIFIC, ROD, GAMMA; PDE6G	PDE6G	PDE6G
PDE6H	* 601190. PHOSPHODIESTERASE 6H, cGMP-SPECIFIC, CONE, GAMMA; PDE6H	PDE6H	PDE6H
PDE8B	* 603390. PHOSPHODIESTERASE 8B; PDE8B	PDE8B
PDGFB	* 190040. PLATELET-DERIVED GROWTH FACTOR, BETA POLYPEPTIDE; PDGFB	PDGFB
PDGFRA	* 173490. PLATELET-DERIVED GROWTH FACTOR RECEPTOR, ALPHA; PDGFRA	PDGFRA						MP:0002080	MP:0002064
PDGFRB	Mouse Genome Informatics Database							MP:0002081
PDHA1	* 300502. PYRUVATE DEHYDROGENASE, ALPHA-1; PDHA1	PDHA1	PDHA1			PDHA1
PDHB	* 179060. PYRUVATE DEHYDROGENASE, BETA POLYPEPTIDE; PDHB	PDHB
PDHX	* 608769. PYRUVATE DEHYDROGENASE COMPLEX, COMPONENT X		PDHX
PDP1	* 605993. PYRUVATE DEHYDROGENASE PHOSPHATASE CATALYTIC SUBUNIT 1; PDP1	PDP1
PDSS1	* 607429. PRENYL DIPHOSPHATE SYNTHASE, SUBUNIT 1; PDSS1	PDSS1
PDSS2	* 610564. PRENYL DIPHOSPHATE SYNTHASE, SUBUNIT 2; PDSS2	PDSS2
PDYN	* 131340. PRODYNORPHIN; PDYN	PDYN			PDYN
PDZD7	* 612971. PDZ DOMAIN-CONTAINING 7; PDZD7	PDZD7	PDZD7			PDZD7
PEPD	* 613230. PEPTIDASE D; PEPD	PEPD
PER2	* 603426. PERIOD, DROSOPHILA, HOMOLOG OF, 2; PER2	PER2
PEX1	* 602136. PEROXISOME BIOGENESIS FACTOR 1; PEX1	PEX1
PEX10	* 602859. PEROXISOME BIOGENESIS FACTOR 10; PEX10	PEX10
PEX11B	* 603867. PEROXISOME BIOGENESIS FACTOR 11B; PEX11B	PEX11B
PEX12	* 601758. PEROXISOME BIOGENESIS FACTOR 12; PEX12	PEX12
PEX13	* 601789. PEROXISOME BIOGENESIS FACTOR 13; PEX13	PEX13
PEX14	* 601791. PEROXISOME BIOGENESIS FACTOR 14; PEX14	PEX14
PEX16	* 603360. PEROXISOME BIOGENESIS FACTOR 16; PEX16	PEX16
PEX19	* 600279. PEROXISOME BIOGENESIS FACTOR 19; PEX19	PEX19
PEX2	* 170993. PEROXISOME BIOGENESIS FACTOR 2; PEX2	PEX2	PEX2
PEX26	* 608666. PEROXISOME BIOGENESIS FACTOR 26; PEX26	PEX26
PEX3	* 603164. PEROXISOME BIOGENESIS FACTOR 3; PEX3	PEX3
PEX5	* 600414. PEROXISOME BIOGENESIS FACTOR 5; PEX5	PEX5
PEX6	* 601498. PEROXISOME BIOGENESIS FACTOR 6; PEX6	PEX6	PEX6
PEX7	* 601757. PEROXISOME BIOGENESIS FACTOR 7; PEX7	PEX7	PEX7
PFKM	* 610681. PHOSPHOFRUCTOKINASE, MUSCLE TYPE; PFKM	PFKM
PFN1	* 176610. PROFILIN 1; PFN1	PFN1
PGAM2	* 612931. PHOSPHOGLYCERATE MUTASE 2; PGAM2	PGAM2
PGK1	* 311800. PHOSPHOGLYCERATE KINASE 1; PGK1	PGK1				PGK1
PGM1	* 171900. PHOSPHOGLUCOMUTASE 1; PGM1	PGM1
PHEX	* 300550. PHOSPHATE-REGULATING ENDOPEPTIDASE HOMOLOG, X-LINKED; PHEX	PHEX		PHEX	PHEX	PHEX	PHEX
PHF6	* 300414. PHD FINGER PROTEIN 6; PHF6	PHF6				PHF6
PHF8	* 300560. PHD FINGER PROTEIN 8; PHF8	PHF8				PHF8
PHGDH	* 606879. PHOSPHOGLYCERATE DEHYDROGENASE; PHGDH	PHGDH
PHKA1	* 311870. PHOSPHORYLASE KINASE, MUSCLE, ALPHA-1 SUBUNIT; PHKA1	PHKA1
PHKA2	* 300798. PHOSPHORYLASE KINASE, LIVER, ALPHA-2 SUBUNIT; PHKA2	PHKA2
PHKB	* 172490. PHOSPHORYLASE KINASE, BETA SUBUNIT; PHKB	PHKB	PHKB
PHKG2	* 172471. PHOSPHORYLASE KINASE, TESTIS/LIVER, GAMMA-2; PHKG2	PHKG2	PHKG2
PHOX2B	* 603851. PAIRED-LIKE HOMEOBOX 2B; PHOX2B	PHOX2B		PHOX2B		PHOX2B	PHOX2B
PHYH	* 602026. PHYTANOYL-CoA HYDROXYLASE; PHYH	PHYH
PIGA	* 311770. PHOSPHATIDYLINOSITOL GLYCAN, CLASS A; PIGA	PIGA
PIGL	* 605947. PHOSPHATIDYLINOSITOL GLYCAN, CLASS L; PIGL	PIGL	PIGL
PIGM	* 610273. PHOSPHATIDYLINOSITOL GLYCAN, CLASS M; PIGM	PIGM
PIGN	* 606097. PHOSPHATIDYLINOSITOL GLYCAN, CLASS N; PIGN	PIGN
PIGO	* 614730. PHOSPHATIDYLINOSITOL GLYCAN, CLASS O; PIGO	PIGO
PIGV	* 610274. PHOSPHATIDYLINOSITOL GLYCAN, CLASS V; PIGV	PIGV
PIK3CA	* 171834. PHOSPHATIDYLINOSITOL 3-KINASE, CATALYTIC, ALPHA; PIK3CA				PIK3CA	PIK3CA
PIK3R2	* 603157. PHOSPHATIDYLINOSITOL 3-KINASE, REGULATORY SUBUNIT 2; PIK3R2	PIK3R2				PIK3R2
PIKFYVE	* 609414. PHOSPHOINOSITIDE KINASE, FYVE FINGER-CONTAINING; PIKFYVE	PIKFYVE			PIKFYVE
PINK1	* 608309. PTEN-INDUCED PUTATIVE KINASE 1; PINK1	PINK1	PINK1
PIP5K1C	* 606102. PHOSPHATIDYLINOSITOL 4-PHOSPHATE 5-KINASE, TYPE I, GAMMA; PIP5K1C	PIP5K1C
PITPNA	Mouse Genome Informatics Database								MP:0002064
PITPNM3	* 608921. PHOSPHATIDYLINOSITOL TRANSFER PROTEIN, MEMBRANE-ASSOCIATED, 3; PITPNM3	PITPNM3	PITPNM3
PITX1	* 602149. PAIRED-LIKE HOMEODOMAIN TRANSCRIPTION FACTOR 1; PITX1	PITX1		PITX1
PITX2	* 601542. PAIRED-LIKE HOMEODOMAIN TRANSCRIPTION FACTOR 2; PITX2	PITX2		PITX2	PITX2	PITX2	PITX2
PKD2	* 173910. POLYCYSTIN 2; PKD2	PKD2	PKD2	PKD2
PKHD1	* 606702. PKHD1 GENE; PKHD1	PKHD1	PKHD1		PKHD1
PKLR	* 609712. PYRUVATE KINASE, LIVER AND RED BLOOD CELL; PKLR	PKLR	PKLR
PKP1	* 601975. PLAKOPHILIN 1; PKP1	PKP1
PKP2	* 602861. PLAKOPHILIN 2; PKP2	PKP2
PLA2G5	* 601192. PHOSPHOLIPASE A2, GROUP V; PLA2G5	PLA2G5
PLA2G6	* 603604. PHOSPHOLIPASE A2, GROUP VI; PLA2G6	PLA2G6	PLA2G6
PLA2G7	* 601690. PHOSPHOLIPASE A2, GROUP VII; PLA2G7	PLA2G7	PLA2G7
PLAU	* 191840. PLASMINOGEN ACTIVATOR, URINARY; PLAU	PLAU	PLAU
PLCB1	* 607120. PHOSPHOLIPASE C, BETA-1; PLCB1	PLCB1
PLCB4	* 600810. PHOSPHOLIPASE C, BETA-4; PLCB4	PLCB4				PLCB4
PLCD1	* 602142. PHOSPHOLIPASE C, DELTA-1; PLCD1	PLCD1	PLCD1
PLCE1	* 608414. PHOSPHOLIPASE C, EPSILON-1; PLCE1	PLCE1			PLCE1
PLCG2	* 600220. PHOSPHOLIPASE C, GAMMA-2; PLCG2	PLCG2
PLCL1	Mouse Genome Informatics Database								MP:0002064
PLDN	* 604310. PALLIDIN; PLDN	PLDN
PLEC	* 601282. PLECTIN 1; PLEC1	PLEC	PLEC			PLEC
PLEKHG5	* 611101. PLECKSTRIN HOMOLOGY DOMAIN-CONTAINING PROTEIN, FAMILY G, MEMBER 5; PLEKHG5	PLEKHG5	PLEKHG5
PLEKHM1	* 611466. PLECKSTRIN HOMOLOGY DOMAIN-CONTAINING PROTEIN, FAMILY M, MEMBER 1; PLEKHM1	PLEKHM1	PLEKHM1
PLG	* 173350. PLASMINOGEN; PLG	PLG	PLG
PLIN1	* 170290. PERILIPIN 1; PLIN1	PLIN1		PLIN1
PLN	* 172405. PHOSPHOLAMBAN; PLN	PLN
PLOD1	* 153454. PROCOLLAGEN-LYSINE, 2-OXOGLUTARATE 5-DIOXYGENASE; PLOD1	PLOD1	PLOD1
PLOD2	* 601865. PROCOLLAGEN-LYSINE, 2-OXOGLUTARATE 5-DIOXYGENASE 2; PLOD2	PLOD2	PLOD2
PLOD3	* 603066. PROCOLLAGEN-LYSINE, 2-OXOGLUTARATE 5-DIOXYGENASE 3; PLOD3	PLOD3
PLP1	* 300401. PROTEOLIPID PROTEIN 1; PLP1	PLP1	PLP1			PLP1			MP:0002064
PMM2	* 601785. PHOSPHOMANNOMUTASE 2; PMM2	PMM2	PMM2
PMP22	* 601097. PERIPHERAL MYELIN PROTEIN 22; PMP22	PMP22	PMP22		PMP22	PMP22			MP:0002064
PMS2	* 600259. POSTMEIOTIC SEGREGATION INCREASED, S. CEREVISIAE, 2		PMS2		PMS2
PNKP	* 605610. POLYNUCLEOTIDE KINASE 3-PRIME PHOSPHATASE; PNKP	PNKP
PNP	* 164050. PURINE NUCLEOSIDE PHOSPHORYLASE; PNP	PNP	PNP
PNPLA2	* 609059. PATATIN-LIKE PHOSPHOLIPASE DOMAIN-CONTAINING PROTEIN 2; PNPLA2	PNPLA2
PNPLA6	* 603197. PATATIN-LIKE PHOSPHOLIPASE DOMAIN-CONTAINING PROTEIN 6; PNPLA6	PNPLA6	PNPLA6
PNPO	* 603287. PYRIDOXAMINE 5-PRIME-PHOSPHATE OXIDASE; PNPO	PNPO
PNPT1	* 610316. POLYRIBONUCLEOTIDE NUCLEOTIDYLTRANSFERASE 1; PNPT1	PNPT1						MP:0002080
POC1A	* 614783. POC1 CENTRIOLAR PROTEIN, CHLAMYDOMONAS, HOMOLOG OF, A; POC1A	POC1A	POC1A
POLG	* 174763. POLYMERASE, DNA, GAMMA; POLG	POLG	POLG			POLG
POLG2	* 604983. POLYMERASE, DNA, GAMMA-2; POLG2	POLG2		POLG2
POLH	* 603968. POLYMERASE, DNA, ETA; POLH	POLH
POLR1C	* 610060. POLYMERASE I, RNA, SUBUNIT C; POLR1C	POLR1C
POLR1D	* 613715. POLYMERASE I, RNA, SUBUNIT D; POLR1D	POLR1D				POLR1D
POLR3A	* 614258. POLYMERASE III, RNA, SUBUNIT A; POLR3A	POLR3A	POLR3A
POLR3B	* 614366. POLYMERASE III, RNA, SUBUNIT B; POLR3B	POLR3B	POLR3B
POMGNT1	* 606822. PROTEIN O-MANNOSE BETA-1,2-N-ACETYLGLUCOSAMINYLTRANSFERASE; POMGNT1	POMGNT1	POMGNT1
POMP	* 613386. PROTEASOME MATURATION PROTEIN; POMP	POMP
POMT1	* 607423. PROTEIN O-MANNOSYLTRANSFERASE 1; POMT1	POMT1	POMT1
POMT2	* 607439. PROTEIN O-MANNOSYLTRANSFERASE 2; POMT2	POMT2
POR	* 124015. CYTOCHROME P450 OXIDOREDUCTASE; POR	POR	POR
PORCN	* 300651. PORCUPINE, DROSOPHILA, HOMOLOG OF; PORCN	PORCN		PORCN		PORCN	PORCN	MP:0002080
POU1F1	* 173110. POU DOMAIN, CLASS 1, TRANSCRIPTION FACTOR 1; POU1F1	POU1F1	POU1F1		POU1F1	POU1F1
POU3F4	* 300039. POU DOMAIN, CLASS 3, TRANSCRIPTION FACTOR 4; POU3F4	POU3F4
POU4F3	* 602460. POU DOMAIN, CLASS 4, TRANSCRIPTION FACTOR 3; POU4F3	POU4F3
POU6F2	* 609062. POU DOMAIN, CLASS 6, TRANSCRIPTION FACTOR 2; POU6F2					POU6F2
PPAP2B	Mouse Genome Informatics Database							MP:0002080
PPARD	Mouse Genome Informatics Database							MP:0002080
PPARG	* 601487. PEROXISOME PROLIFERATOR-ACTIVATED RECEPTOR-GAMMA; PPARG	PPARG	PPARG	PPARG	PPARG	PPARG	PPARG	MP:0002080
PPIB	* 123841. PEPTIDYL-PROLYL ISOMERASE B; PPIB	PPIB	PPIB
PPOX	* 600923. PROTOPORPHYRINOGEN OXIDASE; PPOX	PPOX				PPOX
PPP2R2B	* 604325. PROTEIN PHOSPHATASE 2, REGULATORY SUBUNIT B, BETA; PPP2R2B	PPP2R2B
PPT1	* 600722. PALMITOYL-PROTEIN THIOESTERASE 1; PPT1	PPT1							MP:0002064
PQBP1	* 300463. POLYGLUTAMINE-BINDING PROTEIN 1; PQBP1	PQBP1
PRCD	* 610598. PRCD, DOG, HOMOLOG OF; PRCD	PRCD	PRCD
PRDM5	* 614161. PR DOMAIN-CONTAINING PROTEIN 5; PRDM5	PRDM5
PRF1	* 170280. PERFORIN 1; PRF1	PRF1
PRG4	* 604283. PROTEOGLYCAN 4; PRG4	PRG4	PRG4
PRICKLE1	* 608500. PRICKLE-LIKE 1; PRICKLE1	PRICKLE1	PRICKLE1		PRICKLE1
PRICKLE2	* 608501. PRICKLE-LIKE 2; PRICKLE2	PRICKLE2
PRKAB1	Mouse Genome Informatics Database								MP:0002064
PRKAG2	* 602743. PROTEIN KINASE, AMP-ACTIVATED, NONCATALYTIC, GAMMA-2; PRKAG2	PRKAG2
PRKAR1A	* 188830. PROTEIN KINASE, cAMP-DEPENDENT, REGULATORY, TYPE I, ALPHA; PRKAR1A	PRKAR1A		PRKAR1A		PRKAR1A	PRKAR1A
PRKCG	* 176980. PROTEIN KINASE C, GAMMA; PRKCG	PRKCG	PRKCG
PRKCSH	* 177060. PROTEIN KINASE C SUBSTRATE, 80-KD, HEAVY CHAIN; PRKCSH	PRKCSH
PRKRA	* 603424. PROTEIN KINASE, INTERFERON-INDUCIBLE DOUBLE-STRANDED RNA-DEPENDENT ACTIVATOR; PRKRA	PRKRA
PRNP	* 176640. PRION PROTEIN; PRNP	PRNP			PRNP	PRNP
PROC	* 612283. PROTEIN C; PROC	PROC	PROC			PROC
PRODH	* 606810. PROLINE DEHYDROGENASE; PRODH	PRODH
PROK2	* 607002. PROKINETICIN 2; PROK2	PROK2
PROKR2	* 607123. PROKINETICIN RECEPTOR 2; PROKR2	PROKR2			PROKR2
PROM1	* 604365. PROMININ 1; PROM1	PROM1	PROM1
PROP1	* 601538. PROPHET OF PIT1, PAIRED-LIKE HOMEODOMAIN TRANSCRIPTION FACTOR; PROP1	PROP1
PROS1	* 176880. PROTEIN S; PROS1	PROS1	PROS1
PROZ	* 176895. PROTEIN Z; PROZ				PROZ
PRPF31	* 606419. PRECURSOR mRNA-PROCESSING FACTOR 31, S. CEREVISIAE, HOMOLOG OF; PRPF31	PRPF31		PRPF31	PRPF31
PRPF6	* 613979. PRECURSOR mRNA-PROCESSING FACTOR 6, S. CEREVISIAE, HOMOLOG OF; PRPF6	PRPF6
PRPF8	* 607300. PRECURSOR mRNA-PROCESSING FACTOR 8, S. CEREVISIAE, HOMOLOG OF; PRPF8	PRPF8				PRPF8
PRPH	* 170710. PERIPHERIN; PRPH	PRPH
PRPH2	* 179605. PERIPHERIN 2, MOUSE, HOMOLOG OF; PRPH2	PRPH2			PRPH2
PRPS1	* 311850. PHOSPHORIBOSYLPYROPHOSPHATE SYNTHETASE I; PRPS1	PRPS1	PRPS1			PRPS1
PRRT2	* 614386. PROLINE-RICH TRANSMEMBRANE PROTEIN 2; PRRT2	PRRT2		PRRT2	PRRT2	PRRT2	PRRT2
PRRX1	* 167420. PAIRED-RELATED HOMEOBOX GENE 1; PRRX1	PRRX1	PRRX1
PRSS1	* 276000. PROTEASE, SERINE, 1; PRSS1	PRSS1				PRSS1
PRSS12	* 606709. PROTEASE, SERINE, 12; PRSS12	PRSS12	PRSS12
PRX	* 605725. PERIAXIN; PRX	PRX	PRX
PSAP	* 176801. PROSAPOSIN; PSAP	PSAP							MP:0002064
PSAT1	* 610936. PHOSPHOSERINE AMINOTRANSFERASE 1; PSAT1	PSAT1
PSEN1	* 104311. PRESENILIN 1; PSEN1	PSEN1	PSEN1		PSEN1
PSEN2	* 600759. PRESENILIN 2; PSEN2	PSEN2
PSENEN	* 607632. PRESENILIN ENHANCER 2, C. ELEGANS, HOMOLOG OF; PSENEN	PSENEN		PSENEN
PSMB8	* 177046. PROTEASOME SUBUNIT, BETA-TYPE, 8; PSMB8	PSMB8	PSMB8
PSMC3IP	* 608665. PSMC3-INTERACTING PROTEIN; PSMC3IP	PSMC3IP
PSPH	* 172480. PHOSPHOSERINE PHOSPHATASE		PSPH
PSTPIP1	* 606347. PROLINE/SERINE/THREONINE PHOSPHATASE-INTERACTING PROTEIN 1; PSTPIP1	PSTPIP1
PTCH1	* 601309. PATCHED, DROSOPHILA, HOMOLOG OF, 1; PTCH1	PTCH1		PTCH1		PTCH1	PTCH1	MP:0002080
PTCH2	* 603673. PATCHED, DROSOPHILA, HOMOLOG OF, 2; PTCH2	PTCH2
PTEN	Mouse Genome Informatics Database							MP:0002080
PTGER4	Mouse Genome Informatics Database							MP:0002081
PTGIS	* 601699. PROSTAGLANDIN I2 SYNTHASE; PTGIS	PTGIS
PTH	* 168450. PARATHYROID HORMONE; PTH	PTH	PTH
PTH1R	* 168468. PARATHYROID HORMONE 1 RECEPTOR; PTH1R		PTH1R	PTH1R
PTPN11	* 176876. PROTEIN-TYROSINE PHOSPHATASE, NONRECEPTOR-TYPE, 11; PTPN11	PTPN11			PTPN11	PTPN11
PTPN14	* 603155. PROTEIN-TYROSINE PHOSPHATASE, NONRECEPTOR-TYPE, 14; PTPN14	PTPN14
PTPRC	* 151460. PROTEIN-TYROSINE PHOSPHATASE, RECEPTOR-TYPE, C; PTPRC	PTPRC	PTPRC
PTPRO	* 600579. PROTEIN-TYROSINE PHOSPHATASE, RECEPTOR-TYPE, O; PTPRO	PTPRO
PTPRR	* 603317. PROTEIN-TYROSINE PHOSPHATASE, RECEPTOR-TYPE, Q		PTPRR
PTRF	* 603198. RNA POLYMERASE I AND TRANSCRIPT RELEASE FACTOR; PTRF	PTRF
PTS	* 612719. 6-PYRUVOYL-TETRAHYDROPTERIN SYNTHASE; PTS	PTS	PTS		PTS
PURA	Mouse Genome Informatics Database								MP:0002064
PUS1	* 608109. PSEUDOURIDINE SYNTHASE 1; PUS1	PUS1
PVRL1	* 600644. POLIOVIRUS RECEPTOR-LIKE 1; PVRL1	PVRL1
PVRL4	* 609607. POLIOVIRUS RECEPTOR-LIKE 4; PVRL4	PVRL4
PYCR1	* 179035. PYRROLINE-5-CARBOXYLATE REDUCTASE 1; PYCR1	PYCR1	PYCR1
PYGL	* 613741. GLYCOGEN PHOSPHORYLASE, LIVER; PYGL	PYGL	PYGL
PYGM	* 608455. GLYCOGEN PHOSPHORYLASE, MUSCLE; PYGM	PYGM	PYGM
QDPR	* 612676. QUINOID DIHYDROPTERIDINE REDUCTASE; QDPR	QDPR
QKI	Mouse Genome Informatics Database								MP:0002064
RAB18	* 602207. RAS-ASSOCIATED PROTEIN RAB18; RAB18	RAB18
RAB23	* 606144. RAS-ASSOCIATED PROTEIN RAB23; RAB23	RAB23	RAB23
RAB27A	* 603868. RAS-ASSOCIATED PROTEIN RAB27A; RAB27A	RAB27A	RAB27A		RAB27A
RAB39B	* 300774. RAS-ASSOCIATED PROTEIN RAB39B; RAB39B	RAB39B
RAB3GAP1	* 602536. RAB3 GTPase-ACTIVATING PROTEIN, CATALYTIC SUBUNIT; RAB3GAP1	RAB3GAP1	RAB3GAP1
RAB3GAP2	* 609275. RAB3 GTPase-ACTIVATING PROTEIN, NONCATALYTIC SUBUNIT; RAB3GAP2	RAB3GAP2
RAB40AL	* 300405. RAS-ASSOCIATED PROTEIN RAB40A-LIKE; RAB40AL	RAB40AL
RAB7A	* 602298. RAS-ASSOCIATED PROTEIN RAB7; RAB7	RAB7A				RAB7A
RAC2	* 602049. RAS-RELATED C3 BOTULINUM TOXIN SUBSTRATE 2; RAC2	RAC2			RAC2
RAD21	* 606462. RAD21, S. POMBE, HOMOLOG OF; RAD21	RAD21			RAD21	RAD21
RAD50	* 604040. RAD50, S. CEREVISIAE, HOMOLOG OF; RAD50	RAD50			RAD50
RAD51	* 179617. RAD51, S. CEREVISIAE, HOMOLOG OF; RAD51			RAD51
RAD51C	* 602774. RAD51, S. CEREVISIAE, HOMOLOG OF, C; RAD51C	RAD51C
RAF1	* 164760. V-RAF-1 MURINE LEUKEMIA VIRAL ONCOGENE HOMOLOG 1; RAF1	RAF1						MP:0002080
RAG1	* 179615. RECOMBINATION-ACTIVATING GENE 1; RAG1	RAG1	RAG1
RAG2	* 179616. RECOMBINATION-ACTIVATING GENE 2; RAG2	RAG2
RAI1	* 607642. RETINOIC ACID-INDUCED GENE 1; RAI1	RAI1		RAI1		RAI1	RAI1		MP:0002064
RAPSN	* 601592. RECEPTOR-ASSOCIATED PROTEIN OF THE SYNAPSE, 43-KD; RAPSN	RAPSN	RAPSN
RARS2	* 611524. ARGINYL-tRNA SYNTHETASE 2; RARS2	RARS2
RASA1	* 139150. RAS p21 PROTEIN ACTIVATOR 1; RASA1	RASA1
RB1	* 614041. RB1 GENE; RB1	RB1	RB1			RB1
RBBP8	* 604124. RETINOBLASTOMA-BINDING PROTEIN 8; RBBP8	RBBP8	RBBP8		RBBP8
RBM10	* 300080. RNA-BINDING MOTIF PROTEIN 10; RBM10	RBM10	RBM10
RBM20	* 613171. RNA-BINDING MOTIF PROTEIN 20; RBM20	RBM20
RBM28	* 612074. RNA-BINDING MOTIF PROTEIN 28; RBM28	RBM28
RBM8A	* 605313. RNA-BINDING MOTIF PROTEIN 8A; RBM8A	RBM8A	RBM8A			RBM8A
RBPJ	* 147183. RECOMBINATION SIGNAL-BINDING PROTEIN FOR IMMUNOGLOBULIN KAPPA J REGION; RBPJ	RBPJ		RBPJ
RD3	* 180040. RETINAL DEGENERATION 3, MOUSE, HOMOLOG OF; RD3	RD3	RD3
RDH12	* 608830. RETINOL DEHYDROGENASE 12; RDH12	RDH12	RDH12
RDH5	* 601617. RETINOL DEHYDROGENASE 5; RDH5	RDH5	RDH5
RDX	* 179410. RADIXIN; RDX	RDX	RDX
REEP1	* 609139. RECEPTOR EXPRESSION-ENHANCING PROTEIN 1; REEP1	REEP1		REEP1
RELN	* 600514. REELIN; RELN	RELN	RELN	RELN
REN	* 179820. RENIN; REN	REN	REN
RFT1	* 611908. RFT1, S. CEREVISIAE, HOMOLOG OF; RFT1	RFT1
RFX5	* 601863. REGULATORY FACTOR X, 5; RFX5	RFX5
RFX6	* 612659. REGULATORY FACTOR X, 6; RFX6	RFX6	RFX6
RFXANK	* 603200. REGULATORY FACTOR X, ANKYRIN REPEAT-CONTAINING; RFXANK	RFXANK	RFXANK
RGR	* 600342. G PROTEIN-COUPLED RECEPTOR, RETINAL; RGR	RGR	RGR
RGS9	* 604067. REGULATOR OF G PROTEIN SIGNALING 9; RGS9	RGS9
RHAG	* 180297. RHESUS BLOOD GROUP-ASSOCIATED GLYCOPROTEIN; RHAG	RHAG
RHO	* 180380. RHODOPSIN; RHO	RHO	RHO		RHO
RIMS1	* 606629. PROTEIN REGULATING SYNAPTIC MEMBRANE EXOCYTOSIS 1; RIMS1	RIMS1			RIMS1
RIN2	* 610222. RAS AND RAB INTERACTOR 2; RIN2	RIN2	RIN2		RIN2
RIPK4	* 605706. RECEPTOR-INTERACTING SERINE-THREONINE KINASE 4; RIPK4	RIPK4	RIPK4
RLBP1	* 180090. RETINALDEHYDE-BINDING PROTEIN 1; RLBP1	RLBP1	RLBP1
RMND1	* 614917. REQUIRED FOR MEIOTIC NUCLEAR DIVISION 1, S. CEREVISIAE, HOMOLOG OF; RMND1	RMND1
RNASEH2A	* 606034. RIBONUCLEASE H2, SUBUNIT A; RNASEH2A	RNASEH2A
RNASEH2B	* 610326. RIBONUCLEASE H2, SUBUNIT B; RNASEH2B	RNASEH2B
RNASEH2C	* 610330. RIBONUCLEASE H2, SUBUNIT C; RNASEH2C	RNASEH2C
RNASEL	* 180435. RIBONUCLEASE L; RNASEL				RNASEL
RNASET2	* 612944. RIBONUCLEASE T2; RNASET2	RNASET2
RNF168	* 612688. RING FINGER PROTEIN 168; RNF168	RNF168
RNF170	* 614649. RING FINGER PROTEIN 170; RNF170	RNF170
ROBO2	* 602431. ROUNDABOUT, DROSOPHILA, HOMOLOG OF, 2; ROBO2	ROBO2			ROBO2	ROBO2
ROBO3	* 608630. ROUNDABOUT, DROSOPHILA, HOMOLOG OF, 3; ROBO3	ROBO3
ROGDI	* 614574. ROGDI, DROSOPHILA, HOMOLOG OF; ROGDI	ROGDI
ROM1	* 180721. ROD OUTER SEGMENT PROTEIN 1; ROM1	ROM1	ROM1
ROR2	* 602337. RECEPTOR TYROSINE KINASE-LIKE ORPHAN RECEPTOR 2; ROR2	ROR2	ROR2			ROR2		MP:0002081
RP1	* 603937. RP1 GENE; RP1	RP1	RP1
RP1L1	* 608581. RP1-LIKE PROTEIN 1; RP1L1	RP1L1
RP2	* 300757. RP2 GENE; RP2	RP2	RP2
RP9	* 607331. RP9 GENE; RP9	RP9	RP9
RPE65	* 180069. RETINAL PIGMENT EPITHELIUM-SPECIFIC PROTEIN, 65-KD; RPE65	RPE65	RPE65
RPGR	* 312610. RETINITIS PIGMENTOSA GTPase REGULATOR; RPGR	RPGR	RPGR			RPGR
RPGRIP1	* 605446. RETINITIS PIGMENTOSA GTPase REGULATOR-INTERACTING PROTEIN; RPGRIP1	RPGRIP1	RPGRIP1
RPGRIP1L	* 610937. RPGRIP1-LIKE; RPGRIP1L	RPGRIP1L
RPIA	* 180430. RIBOSE 5-PHOSPHATE ISOMERASE A; RPIA	RPIA
RPL11	* 604175. RIBOSOMAL PROTEIN L11; RPL11	RPL11				RPL11
RPL26	* 603704. RIBOSOMAL PROTEIN L26; RPL26	RPL26				RPL26
RPL35A	* 180468. RIBOSOMAL PROTEIN L35A; RPL35A	RPL35A
RPL5	* 603634. RIBOSOMAL PROTEIN L5; RPL5	RPL5				RPL5
RPS10	* 603632. RIBOSOMAL PROTEIN S10; RPS10	RPS10				RPS10
RPS19	* 603474. RIBOSOMAL PROTEIN S19; RPS19	RPS19		RPS19		RPS19	RPS19
RPS24	* 602412. RIBOSOMAL PROTEIN S24; RPS24	RPS24				RPS24
RPS26	* 603701. RIBOSOMAL PROTEIN S26; RPS26	RPS26				RPS26
RPS6KA3	* 300075. RIBOSOMAL PROTEIN S6 KINASE, 90-KD, 3; RPS6KA3	RPS6KA3				RPS6KA3
RPS7	* 603658. RIBOSOMAL PROTEIN S7; RPS7	RPS7
RRM2B	* 604712. RIBONUCLEOTIDE REDUCTASE, M2 B; RRM2B	RRM2B	RRM2B		RRM2B	RRM2B
RS1	* 300839. RETINOSCHISIN; RS1	RS1				RS1
RSPH4A	* 612647. RADIAL SPOKE HEAD 4, CHLAMYDOMONAS, HOMOLOG OF, A; RSPH4A	RSPH4A
RSPH9	* 612648. RADIAL SPOKE HEAD 9, CHLAMYDOMONAS, HOMOLOG OF; RSPH9	RSPH9
RSPO1	* 609595. R-SPONDIN FAMILY, MEMBER 1; RSPO1	RSPO1
RSPO4	* 610573. R-SPONDIN FAMILY, MEMBER 4; RSPO4	RSPO4	RSPO4
RTN2	* 603183. RETICULON 2; RTN2	RTN2
RTN4	Mouse Genome Informatics Database							MP:0002080
RTN4R	* 605566. RETICULON 4 RECEPTOR; RTN4R				RTN4R
RTTN	* 610436. ROTATIN; RTTN	RTTN	RTTN
RUNX1	* 151385. RUNT-RELATED TRANSCRIPTION FACTOR 1; RUNX1	RUNX1		RUNX1	RUNX1	RUNX1	RUNX1	MP:0002080
RUNX2	* 600211. RUNT-RELATED TRANSCRIPTION FACTOR 2; RUNX2	RUNX2		RUNX2	RUNX2	RUNX2	RUNX2
RXFP2	* 606655. RELAXIN/INSULIN-LIKE FAMILY PEPTIDE RECEPTOR 2; RXFP2			RXFP2
RXRA	Mouse Genome Informatics Database							MP:0002080
RYR1	* 180901. RYANODINE RECEPTOR 1; RYR1	RYR1	RYR1
RYR2	* 180902. RYANODINE RECEPTOR 2; RYR2	RYR2			RYR2	RYR2
S1PR2	Mouse Genome Informatics Database								MP:0002064
SACS	* 604490. SACSIN; SACS	SACS	SACS
SAG	* 181031. S-ANTIGEN; SAG	SAG	SAG
SALL1	* 602218. SAL-LIKE 1; SALL1	SALL1		SALL1	SALL1	SALL1	SALL1
SALL4	* 607343. SAL-LIKE 4; SALL4	SALL4		SALL4	SALL4	SALL4	SALL4
SAMHD1	* 606754. SAM DOMAIN- AND HD DOMAIN-CONTAINING PROTEIN 1; SAMHD1	SAMHD1
SAR1B	* 607690. SAR1, S. CEREVISIAE, HOMOLOG B; SAR1B	SAR1B	SAR1B
SARS2	* 612804. SERYL-tRNA SYNTHETASE 2; SARS2	SARS2
SART3	* 611684. SQUAMOUS CELL CARCINOMA ANTIGEN RECOGNIZED BY T CELLS 3; SART3	SART3			SART3
SATB2	* 608148. SPECIAL AT-RICH SEQUENCE-BINDING PROTEIN 2; SATB2	SATB2		SATB2		SATB2	SATB2	MP:0002081
SBDS	* 607444. SBDS GENE; SBDS	SBDS	SBDS	SBDS
SBF2	* 607697. SET-BINDING FACTOR 2; SBF2	SBF2	SBF2
SC5DL	* 602286. STEROL C5-DESATURASE-LIKE; SC5DL	SC5DL
SCARB2	* 602257. SCAVENGER RECEPTOR CLASS B, MEMBER 2; SCARB2	SCARB2	SCARB2
SCN1A	* 182389. SODIUM CHANNEL, NEURONAL TYPE I, ALPHA SUBUNIT; SCN1A	SCN1A		SCN1A		SCN1A	SCN1A		MP:0002064
SCN1B	* 600235. SODIUM CHANNEL, VOLTAGE-GATED, TYPE I, BETA SUBUNIT; SCN1B	SCN1B			SCN1B				MP:0002064
SCN2A	* 182390. SODIUM CHANNEL, VOLTAGE-GATED, TYPE II, ALPHA SUBUNIT; SCN2A	SCN2A			SCN2A	SCN2A
SCN3B	* 608214. SODIUM CHANNEL, VOLTAGE-GATED, TYPE III, BETA SUBUNIT; SCN3B	SCN3B
SCN4A	* 603967. SODIUM CHANNEL, VOLTAGE-GATED, TYPE IV, ALPHA SUBUNIT; SCN4A	SCN4A				SCN4A
SCN4B	* 608256. SODIUM CHANNEL, VOLTAGE-GATED, TYPE IV, BETA SUBUNIT; SCN4B	SCN4B
SCN5A	* 600163. SODIUM CHANNEL, VOLTAGE-GATED, TYPE V, ALPHA SUBUNIT; SCN5A	SCN5A	SCN5A			SCN5A			MP:0002064
SCN8A	* 600702. SODIUM CHANNEL, VOLTAGE-GATED, TYPE VIII, ALPHA SUBUNIT; SCN8A	SCN8A	SCN8A	SCN8A		SCN8A	SCN8A
SCN9A	* 603415. SODIUM CHANNEL, VOLTAGE-GATED, TYPE IX, ALPHA SUBUNIT; SCN9A	SCN9A	SCN9A			SCN9A
SCNN1A	* 600228. SODIUM CHANNEL, NONVOLTAGE-GATED 1, ALPHA SUBUNIT; SCNN1A	SCNN1A	SCNN1A			SCNN1A
SCNN1B	* 600760. SODIUM CHANNEL, NONVOLTAGE-GATED 1, BETA SUBUNIT; SCNN1B	SCNN1B	SCNN1B			SCNN1B
SCNN1G	* 600761. SODIUM CHANNEL, NONVOLTAGE-GATED 1, GAMMA SUBUNIT; SCNN1G	SCNN1G	SCNN1G
SCO1	* 603644. SCO1, S. CEREVISIAE, HOMOLOG OF; SCO1	SCO1			SCO1
SCO2	* 604272. SCO2, S. CEREVISIAE, HOMOLOG OF; SCO2	SCO2			SCO2
SCP2	* 184755. STEROL CARRIER PROTEIN 2; SCP2	SCP2
SDCCAG8	* 613524. SEROLOGICALLY DEFINED COLON CANCER ANTIGEN 8; SDCCAG8	SDCCAG8	SDCCAG8
SDHA	* 600857. SUCCINATE DEHYDROGENASE COMPLEX, SUBUNIT A, FLAVOPROTEIN; SDHA	SDHA
SDHAF2	* 613019. SUCCINATE DEHYDROGENASE COMPLEX ASSEMBLY FACTOR 2; SDHAF2	SDHAF2
SDHB	* 185470. SUCCINATE DEHYDROGENASE COMPLEX, SUBUNIT B, IRON SULFUR PROTEIN; SDHB	SDHB	SDHB
SDHC	* 602413. SUCCINATE DEHYDROGENASE COMPLEX, SUBUNIT C, INTEGRAL MEMBRANE PROTEIN, 15-KD; SDHC	SDHC	SDHC
SDHD	* 602690. SUCCINATE DEHYDROGENASE COMPLEX, SUBUNIT D, INTEGRAL MEMBRANE PROTEIN; SDHD	SDHD
SEC23A	* 610511. SEC23, S. CEREVISIAE, HOMOLOG OF, A; SEC23A	SEC23A	SEC23A
SEC23B	* 610512. SEC23, S. CEREVISIAE, HOMOLOG OF, B; SEC23B	SEC23B	SEC23B
SEC63	* 608648. SEC63, S. CEREVISIAE, HOMOLOG OF; SEC63	SEC63
SECISBP2	* 607693. SELENOCYSTEINE INSERTION SEQUENCE-BINDING PROTEIN 2; SECISBP2	SECISBP2
SEMA3A	* 603961. SEMAPHORIN 3A; SEMA3A				SEMA3A
SEMA3E	* 608166. SEMAPHORIN 3E; SEMA3E	SEMA3E				SEMA3E
SEMA4A	* 607292. SEMAPHORIN 4A; SEMA4A	SEMA4A	SEMA4A
SEMA7A	* 607961. SEMAPHORIN 7A		SEMA7A
SENP1	Mouse Genome Informatics Database							MP:0002080
SEPN1	* 606210. SELENOPROTEIN N, 1; SEPN1	SEPN1	SEPN1
SEPSECS	* 613009. O-PHOSPHOSERINE tRNA-SELENOCYSTEINE tRNA SYNTHASE; SEPSECS	SEPSECS
SEPT12	* 611562. SEPTIN 12; SEPT12	SEPT12
SEPT9	* 604061. SEPTIN 9; SEPT9	SEPT9
SERAC1	* 614725. SERINE ACTIVE SITE-CONTAINING PROTEIN 1; SERAC1	SERAC1
SERPINA1	* 107400. SERPIN PEPTIDASE INHIBITOR, CLADE A, MEMBER 1; SERPINA1	SERPINA1
SERPINA3	* 107280. SERPIN PEPTIDASE INHIBITOR, CLADE A, MEMBER 3; SERPINA3	SERPINA3
SERPINA6	* 122500. SERPIN PEPTIDASE INHIBITOR, CLADE A, MEMBER 6; SERPINA6	SERPINA6				SERPINA6
SERPINB6	* 173321. SERPIN PEPTIDASE INHIBITOR, CLADE B (OVALBUMIN), MEMBER 6; SERPINB6	SERPINB6	SERPINB6
SERPINC1	* 107300. SERPIN PEPTIDASE INHIBITOR, CLADE C (ANTITHROMBIN), MEMBER 1; SERPINC1	SERPINC1
SERPIND1	* 142360. HEPARIN COFACTOR II; HCF2	SERPIND1
SERPINE1	* 173360. SERPIN PEPTIDASE INHIBITOR, CLADE E (NEXIN, PLASMINOGEN ACTIVATOR INHIBITOR TYPE 1), MEMBER 1; SERPINE1	SERPINE1
SERPINF1	* 172860. SERPIN PEPTIDASE INHIBITOR, CLADE F, MEMBER 1; SERPINF1	SERPINF1	SERPINF1
SERPINF2	* 613168. SERPIN PEPTIDASE INHIBITOR, CLADE F, MEMBER 2; SERPINF2	SERPINF2
SERPING1	* 606860. COMPLEMENT COMPONENT 1 INHIBITOR; C1NH	SERPING1	SERPING1
SERPINH1	* 600943. SERPIN PEPTIDASE INHIBITOR, CLADE H, MEMBER 1		SERPINH1
SERPINI1	* 602445. SERINE PROTEASE INHIBITOR, CLADE I, MEMBER 1; SERPINI1	SERPINI1				SERPINI1
SETBP1	* 611060. SET-BINDING PROTEIN 1; SETBP1	SETBP1				SETBP1
SETX	* 608465. SENATAXIN; SETX	SETX	SETX		SETX
SF3B4	* 605593. SPLICING FACTOR 3B, SUBUNIT 4; SF3B4	SF3B4		SF3B4
SFTPA2	* 178642. SURFACTANT, PULMONARY-ASSOCIATED PROTEIN A2; SFTPA2	SFTPA2
SFTPB	* 178640. SURFACTANT, PULMONARY-ASSOCIATED PROTEIN B; SFTPB	SFTPB
SFTPC	* 178620. SURFACTANT, PULMONARY-ASSOCIATED PROTEIN C; SFTPC	SFTPC			SFTPC	SFTPC
SGCA	* 600119. SARCOGLYCAN, ALPHA; SGCA	SGCA	SGCA
SGCB	* 600900. SARCOGLYCAN, BETA; SGCB	SGCB	SGCB
SGCD	* 601411. SARCOGLYCAN, DELTA; SGCD	SGCD	SGCD		SGCD
SGCE	* 604149. SARCOGLYCAN, EPSILON; SGCE	SGCE	SGCE
SGCG	* 608896. SARCOGLYCAN, GAMMA; SGCG	SGCG	SGCG
SGSH	* 605270. N-SULFOGLUCOSAMINE SULFOHYDROLASE; SGSH	SGSH
SH2D1A	* 300490. SH2 DOMAIN PROTEIN 1A; SH2D1A	SH2D1A
SH3BP2	* 602104. SH3 DOMAIN-BINDING PROTEIN 2; SH3BP2	SH3BP2			SH3BP2
SH3PXD2B	* 613293. SH3 AND PX DOMAINS-CONTAINING PROTEIN 2B; SH3PXD2B	SH3PXD2B	SH3PXD2B
SH3TC2	* 608206. SH3 DOMAIN AND TETRATRICOPEPTIDE REPEAT DOMAIN 2; SH3TC2	SH3TC2	SH3TC2
SHC1	Mouse Genome Informatics Database							MP:0002080
SHOC2	* 602775. SUPPRESSOR OF CLEAR, C. ELEGANS, HOMOLOG OF; SHOC2	SHOC2				SHOC2
SHROOM4	* 300579. SHROOM FAMILY MEMBER 4; SHROOM4	SHROOM4
SI	* 609845. SUCRASE-ISOMALTASE; SI	SI		SI
SIAE	* 610079. SIALIC ACID ACETYLESTERASE; SIAE				SIAE
SIGMAR1	* 601978. SIGMA NONOPIOID INTRACELLULAR RECEPTOR 1; SIGMAR1	SIGMAR1
SIL1	* 608005. SIL1, S. CEREVISIAE, HOMOLOG OF; SIL1	SIL1	SIL1					MP:0002081
SIX1	* 601205. SINE OCULIS HOMEOBOX, DROSOPHILA, HOMOLOG OF, 1; SIX1	SIX1
SIX3	* 603714. SINE OCULIS HOMEOBOX, DROSOPHILA, HOMOLOG OF, 3; SIX3	SIX3		SIX3		SIX3	SIX3
SIX6	* 606326. SINE OCULIS HOMEOBOX, DROSOPHILA, HOMOLOG OF, 6; SIX6	SIX6
SKIV2L	* 600478. SUPERKILLER VIRALICIDIC ACTIVITY 2, S. CEREVISIAE, HOMOLOG-LIKE; SKIV2L	SKIV2L
SLC10A2	* 601295. SOLUTE CARRIER FAMILY 10 (SODIUM/BILE ACID COTRANSPORTER FAMILY), MEMBER 2; SLC10A2	SLC10A2	SLC10A2
SLC11A2	* 600523. SOLUTE CARRIER FAMILY 11 (PROTON-COUPLED DIVALENT METAL ION TRANSPORTER), MEMBER 2; SLC11A2	SLC11A2
SLC12A1	* 600839. SOLUTE CARRIER FAMILY 12 (SODIUM/POTASSIUM/CHLORIDE TRANSPORTER), MEMBER 1; SLC12A1	SLC12A1
SLC12A3	* 600968. SOLUTE CARRIER FAMILY 12 (SODIUM/CHLORIDE TRANSPORTER), MEMBER 3; SLC12A3	SLC12A3	SLC12A3
SLC12A6	* 604878. SOLUTE CARRIER FAMILY 12 (SODIUM/CHLORIDE TRANSPORTER), MEMBER 6; SLC12A6	SLC12A6	SLC12A6
SLC16A1	* 600682. SOLUTE CARRIER FAMILY 16 (MONOCARBOXYLIC ACID TRANSPORTER), MEMBER 1; SLC16A1	SLC16A1
SLC16A12	* 611910. SOLUTE CARRIER FAMILY 16 (MONOCARBOXYLIC ACID TRANSPORTER), MEMBER 12; SLC16A12	SLC16A12
SLC16A2	* 300095. SOLUTE CARRIER FAMILY 16 (MONOCARBOXYLIC ACID TRANSPORTER), MEMBER 2; SLC16A2	SLC16A2
SLC17A5	* 604322. SOLUTE CARRIER FAMILY 17 (SODIUM PHOSPHATE COTRANSPORTER), MEMBER 5; SLC17A5	SLC17A5	SLC17A5
SLC17A8	* 607557. SOLUTE CARRIER FAMILY 17 (SODIUM PHOSPHATE COTRANSPORTER), MEMBER 8; SLC17A8	SLC17A8
SLC19A2	* 603941. SOLUTE CARRIER FAMILY 19 (THIAMINE TRANSPORTER), MEMBER 2; SLC19A2	SLC19A2
SLC19A3	* 606152. SOLUTE CARRIER FAMILY 19 (THIAMINE TRANSPORTER), MEMBER 3; SLC19A3	SLC19A3	SLC19A3
SLC1A3	* 600111. SOLUTE CARRIER FAMILY 1 (GLIAL HIGH AFFINITY GLUTAMATE TRANSPORTER), MEMBER 3; SLC1A3	SLC1A3			SLC1A3				MP:0002064
SLC20A2	* 158378. SOLUTE CARRIER FAMILY 20 (PHOSPHATE TRANSPORTER), MEMBER 2; SLC20A2	SLC20A2		SLC20A2
SLC22A12	* 607096. SOLUTE CARRIER FAMILY 22 (URATE TRANSPORTER), MEMBER 12; SLC22A12	SLC22A12
SLC22A5	* 603377. SOLUTE CARRIER FAMILY 22 (ORGANIC CATION TRANSPORTER), MEMBER 5; SLC22A5	SLC22A5
SLC24A1	* 603617. SOLUTE CARRIER FAMILY 24 (SODIUM/POTASSIUM/CALCIUM EXCHANGER), MEMBER 1; SLC24A1	SLC24A1	SLC24A1
SLC25A12	* 603667. SOLUTE CARRIER FAMILY 25 (MITOCHONDRIAL CARRIER, ARALAR), MEMBER 12; SLC25A12	SLC25A12
SLC25A13	* 603859. SOLUTE CARRIER FAMILY 25 (CITRIN), MEMBER 13; SLC25A13	SLC25A13	SLC25A13
SLC25A15	* 603861. SOLUTE CARRIER FAMILY 25 (MITOCHONDRIAL CARRIER, ORNITHINE TRANSPORTER), MEMBER 15; SLC25A15	SLC25A15
SLC25A19	* 606521. SOLUTE CARRIER FAMILY 25 (MITOCHONDRIAL THIAMINE PYROPHOSPHATE CARRIER), MEMBER 19; SLC25A19	SLC25A19
SLC25A20	* 613698. SOLUTE CARRIER FAMILY 25 (CARNITINE/ACYLCARNITINE TRANSLOCASE), MEMBER 20; SLC25A20	SLC25A20
SLC25A22	* 609302. SOLUTE CARRIER FAMILY 25 (MITOCHONDRIAL CARRIER, GLUTAMATE), MEMBER 22; SLC25A22	SLC25A22	SLC25A22
SLC25A3	* 600370. SOLUTE CARRIER FAMILY 25 (MITOCHONDRIAL CARRIER), MEMBER 3; SLC25A3	SLC25A3
SLC25A38	* 610819. SOLUTE CARRIER FAMILY 25, MEMBER 38; SLC25A38	SLC25A38	SLC25A38
SLC25A4	* 103220. SOLUTE CARRIER FAMILY 25 (MITOCHONDRIAL CARRIER, ADENINE NUCLEOTIDE TRANSLOCATOR), MEMBER 4; SLC25A4	SLC25A4	SLC25A4		SLC25A4
SLC26A2	* 606718. SOLUTE CARRIER FAMILY 26 (SULFATE TRANSPORTER), MEMBER 2; SLC26A2	SLC26A2	SLC26A2
SLC26A3	* 126650. SOLUTE CARRIER FAMILY 26, MEMBER 3; SLC26A3	SLC26A3	SLC26A3
SLC26A4	* 605646. SOLUTE CARRIER FAMILY 26, MEMBER 4; SLC26A4	SLC26A4	SLC26A4			SLC26A4
SLC26A5	* 604943. SOLUTE CARRIER FAMILY 26, MEMBER 5; SLC26A5	SLC26A5	SLC26A5
SLC27A4	* 604194. SOLUTE CARRIER FAMILY 27 (FATTY ACID TRANSPORTER), MEMBER 4; SLC27A4	SLC27A4	SLC27A4
SLC2A1	* 138140. SOLUTE CARRIER FAMILY 2 (FACILITATED GLUCOSE TRANSPORTER), MEMBER 1; SLC2A1	SLC2A1	SLC2A1	SLC2A1		SLC2A1	SLC2A1
SLC2A10	* 606145. SOLUTE CARRIER FAMILY 2 (FACILITATED GLUCOSE TRANSPORTER), MEMBER 10; SLC2A10	SLC2A10	SLC2A10
SLC2A2	* 138160. SOLUTE CARRIER FAMILY 2 (FACILITATED GLUCOSE TRANSPORTER), MEMBER 2; SLC2A2	SLC2A2			SLC2A2
SLC2A4	* 138190. SOLUTE CARRIER FAMILY 2 (FACILITATED GLUCOSE TRANSPORTER), MEMBER 4; SLC2A4				SLC2A4
SLC2A9	* 606142. SOLUTE CARRIER FAMILY 2 (FACILITATED GLUCOSE TRANSPORTER), MEMBER 9; SLC2A9	SLC2A9			SLC2A9
SLC30A10	* 611146. SOLUTE CARRIER FAMILY 30 (ZINC TRANSPORTER), MEMBER 10; SLC30A10	SLC30A10
SLC33A1	* 603690. SOLUTE CARRIER FAMILY 33 (ACETYL-CoA TRANSPORTER), MEMBER 1; SLC33A1	SLC33A1	SLC33A1	SLC33A1
SLC34A1	* 182309. SOLUTE CARRIER FAMILY 34 (SODIUM/PHOSPHATE COTRANSPORTER), MEMBER 1; SLC34A1	SLC34A1			SLC34A1
SLC34A2	* 604217. SOLUTE CARRIER FAMILY 34 (SODIUM/PHOSPHATE COTRANSPORTER), MEMBER 2; SLC34A2	SLC34A2
SLC34A3	* 609826. SOLUTE CARRIER FAMILY 34 (SODIUM/PHOSPHATE COTRANSPORTER), MEMBER 3; SLC34A3	SLC34A3	SLC34A3
SLC35A1	* 605634. SOLUTE CARRIER FAMILY 35 (CMP-SIALIC ACID TRANSPORTER), MEMBER 1; SLC35A1	SLC35A1
SLC35C1	* 605881. SOLUTE CARRIER FAMILY 35, MEMBER C1; SLC35C1	SLC35C1
SLC35D1	* 610804. SOLUTE CARRIER FAMILY 35 (UDP-GLUCURONIC ACID/UDP-N-ACETYLGALACTOSAMINE DUAL TRANSPORTER), MEMBER D1; SLC35D1	SLC35D1				SLC35D1
SLC36A2	* 608331. SOLUTE CARRIER FAMILY 36 (PROTON/AMINO ACID SYMPORTER), MEMBER 2; SLC36A2	SLC36A2
SLC39A13	* 608735. SOLUTE CARRIER FAMILY 39 (ZINC TRANSPORTER), MEMBER 13; SLC39A13	SLC39A13	SLC39A13
SLC39A4	* 607059. SOLUTE CARRIER FAMILY 39 (ZINC TRANSPORTER), MEMBER 4; SLC39A4	SLC39A4	SLC39A4
SLC3A1	* 104614. SOLUTE CARRIER FAMILY 3 (CYSTINE, DIBASIC, AND NEUTRAL AMINO ACID TRANSPORTER), MEMBER 1; SLC3A1	SLC3A1	SLC3A1
SLC40A1	* 604653. SOLUTE CARRIER FAMILY 40 (IRON-REGULATED TRANSPORTER), MEMBER 1; SLC40A1	SLC40A1		SLC40A1	SLC40A1
SLC45A2	* 606202. SOLUTE CARRIER FAMILY 45, MEMBER 2; SLC45A2	SLC45A2	SLC45A2
SLC4A11	* 610206. SOLUTE CARRIER FAMILY 4 (SODIUM BORATE COTRANSPORTER), MEMBER 11; SLC4A11	SLC4A11	SLC4A11
SLC4A4	* 603345. SOLUTE CARRIER FAMILY 4 (SODIUM BICARBONATE COTRANSPORTER), MEMBER 4; SLC4A4	SLC4A4
SLC52A2	* 607882. SOLUTE CARRIER FAMILY 52 (RIBOFLAVIN TRANSPORTER), MEMBER 2; SLC52A2	SLC52A2	SLC52A2
SLC52A3	* 613350. SOLUTE CARRIER FAMILY 52 (RIBOFLAVIN TRANSPORTER), MEMBER 3; SLC52A3	SLC52A3
SLC5A1	* 182380. SOLUTE CARRIER FAMILY 5 (SODIUM/GLUCOSE COTRANSPORTER), MEMBER 1; SLC5A1	SLC5A1
SLC5A2	* 182381. SOLUTE CARRIER FAMILY 5 (SODIUM/GLUCOSE COTRANSPORTER), MEMBER 2; SLC5A2	SLC5A2	SLC5A2
SLC5A5	* 601843. SOLUTE CARRIER FAMILY 5 (SODIUM IODIDE SYMPORTER), MEMBER 5; SLC5A5	SLC5A5	SLC5A5
SLC6A19	* 608893. SOLUTE CARRIER FAMILY 6 (NEUROTRANSMITTER TRANSPORTER), MEMBER 19; SLC6A19	SLC6A19	SLC6A19
SLC6A2	* 163970. SOLUTE CARRIER FAMILY 6 (NEUROTRANSMITTER TRANSPORTER, NORADRENALINE), MEMBER 2; SLC6A2	SLC6A2
SLC6A20	* 605616. SOLUTE CARRIER FAMILY 6 (PROLINE IMINO TRANSPORTER), MEMBER 20; SLC6A20	SLC6A20
SLC6A3	* 126455. SOLUTE CARRIER FAMILY 6 (NEUROTRANSMITTER TRANSPORTER, DOPAMINE), MEMBER 3; SLC6A3	SLC6A3
SLC6A4	* 182138. SOLUTE CARRIER FAMILY 6 (NEUROTRANSMITTER TRANSPORTER, SEROTONIN), MEMBER 4		SLC6A4			SLC6A4
SLC6A5	* 604159. SOLUTE CARRIER FAMILY 6 (NEUROTRANSMITTER TRANSPORTER, GLYCINE), MEMBER 5; SLC6A5	SLC6A5	SLC6A5		SLC6A5
SLC6A8	* 300036. SOLUTE CARRIER FAMILY 6 (NEUROTRANSMITTER TRANSPORTER, CREATINE), MEMBER 8; SLC6A8	SLC6A8				SLC6A8
SLC7A10	Mouse Genome Informatics Database								MP:0002064
SLC7A7	* 603593. SOLUTE CARRIER FAMILY 7 (CATIONIC AMINO ACID TRANSPORTER, y+ SYSTEM), MEMBER 7; SLC7A7	SLC7A7
SLC7A9	* 604144. SOLUTE CARRIER FAMILY 7 (CATIONIC AMINO ACID TRANSPORTER, y+ SYSTEM), MEMBER 9; SLC7A9	SLC7A9
SLC9A1	Mouse Genome Informatics Database								MP:0002064
SLC9A3R1	* 604990. SOLUTE CARRIER FAMILY 9, MEMBER 3, REGULATOR 1; SLC9A3R1	SLC9A3R1
SLC9A6	* 300231. SOLUTE CARRIER FAMILY 9, MEMBER 6; SLC9A6	SLC9A6
SLCO1B1	* 604843. SOLUTE CARRIER ORGANIC ANION TRANSPORTER FAMILY, MEMBER 1B1; SLCO1B1	SLCO1B1
SLCO1B3	* 605495. SOLUTE CARRIER ORGANIC ANION TRANSPORTER FAMILY, MEMBER 1B3; SLCO1B3	SLCO1B3
SLCO2A1	* 601460. SOLUTE CARRIER ORGANIC ANION TRANSPORTER FAMILY, MEMBER 2A1; SLCO2A1	SLCO2A1	SLCO2A1
SLITRK1	* 609678. SLIT- AND NTRK-LIKE FAMILY, MEMBER 1; SLITRK1	SLITRK1
SLURP1	* 606119. SECRETED LY6/PLAUR DOMAIN-CONTAINING PROTEIN 1; SLURP1	SLURP1	SLURP1
SLX4	* 613278. SLX4, S. CEREVISIAE, HOMOLOG OF; SLX4	SLX4
SMAD3	* 603109. MOTHERS AGAINST DECAPENTAPLEGIC, DROSOPHILA, HOMOLOG OF, 3; SMAD3	SMAD3			SMAD3
SMAD4	* 600993. MOTHERS AGAINST DECAPENTAPLEGIC, DROSOPHILA, HOMOLOG OF, 4; SMAD4	SMAD4		SMAD4		SMAD4	SMAD4
SMAD9	* 603295. MOTHERS AGAINST DECAPENTAPLEGIC, DROSOPHILA, HOMOLOG OF, 9; SMAD9	SMAD9
SMARCA2	* 600014. SWI/SNF-RELATED, MATRIX-ASSOCIATED, ACTIN-DEPENDENT REGULATOR OF CHROMATIN, SUBFAMILY A, MEMBER 2; SMARCA2	SMARCA2			SMARCA2	SMARCA2
SMARCA4	* 603254. SWI/SNF-RELATED, MATRIX-ASSOCIATED, ACTIN-DEPENDENT REGULATOR OF CHROMATIN, SUBFAMILY A, MEMBER 4; SMARCA4	SMARCA4			SMARCA4	SMARCA4
SMARCAD1	* 612761. SWI/SNF-RELATED, MATRIX-ASSOCIATED ACTIN-DEPENDENT REGULATOR OF CHROMATIN, SUBFAMILY A, DEAD/H BOX-CONTAINING, 1; SMARCAD1	SMARCAD1
SMARCAL1	* 606622. SWI/SNF-RELATED, MATRIX-ASSOCIATED, ACTIN-DEPENDENT REGULATOR OF CHROMATIN, SUBFAMILY A-LIKE PROTEIN 1; SMARCAL1	SMARCAL1	SMARCAL1
SMARCB1	* 601607. SWI/SNF-RELATED, MATRIX-ASSOCIATED, ACTIN-DEPENDENT REGULATOR OF CHROMATIN, SUBFAMILY B, MEMBER 1; SMARCB1	SMARCB1	SMARCB1	SMARCB1	SMARCB1	SMARCB1	SMARCB1
SMARCE1	* 603111. SWI/SNF-RELATED, MATRIX-ASSOCIATED, ACTIN-DEPENDENT REGULATOR OF CHROMATIN, SUBFAMILY E, MEMBER 1; SMARCE1				SMARCE1	SMARCE1
SMC1A	* 300040. STRUCTURAL MAINTENANCE OF CHROMOSOMES 1A; SMC1A	SMC1A			SMC1A	SMC1A
SMC3	* 606062. STRUCTURAL MAINTENANCE OF CHROMOSOMES 3; SMC3	SMC3			SMC3	SMC3
SMO	* 601500. SMOOTHENED, DROSOPHILA, HOMOLOG OF; SMOH	SMO
SMOC1	* 608488. SPARC-RELATED MODULAR CALCIUM-BINDING 1; SMOC1	SMOC1
SMOC2	* 607223. SPARC-RELATED MODULAR CALCIUM-BINDING PROTEIN 2; SMOC2	SMOC2
SMPD1	* 607608. SPHINGOMYELIN PHOSPHODIESTERASE 1, ACID LYSOSOMAL; SMPD1	SMPD1	SMPD1
SMPX	* 300226. SMALL MUSCLE PROTEIN, X-LINKED; SMPX	SMPX
SMS	* 300105. SPERMINE SYNTHASE; SMS	SMS	SMS
SNAI2	* 602150. SNAIL, DROSOPHILA, HOMOLOG OF, 2; SNAI2	SNAI2
[truncated: 337 more rows]
