# Supplementary material for: Genic Intolerance to Functional Variation and the Interpretation of Personal Genomes
Source: PLoS Genet. 2013 Aug 22;9(8):e1003709. doi: 10.1371/journal.pgen.1003709 (PMC3749936; doi:10.1371/journal.pgen.1003709)
Supplement: Dataset S2 — The Residual Variation Intolerance Score (RVIS) and corresponding RVIS percentile for the full set of 16,956 CCDS assessed genes. (XLSX) [file pgen.1003709.s002.xlsx]

## Sheet: Dataset S2
HGNC gene	Residual Variation Intolerance Score	Residual Variation Intolerance Score Percentile
A1BG	-0.466531	23.5138
A1CF	-0.378346	28.0137
A2LD1	0.189398	66.3187
A2M	0.0991787	60.7573
A2ML1	2.4199	98.5256
A4GALT	-0.290161	33.3392
A4GNT	1.10788	92.0382
AAAS	-0.911109	9.96108
AACS	-1.17024	6.03916
AADAC	-0.0917468	46.9155
AADACL2	-0.314027	31.9297
AADACL3	2.13133	97.924
AADACL4	-0.622677	17.3154
AADAT	-0.117432	44.8927
AAED1	0.170988	65.5579
AAGAB	0.0203028	55.6086
AAK1	-0.664951	15.9118
AAMP	0.0405295	57.1538
AANAT	-0.0697007	48.5433
AAR2	-0.312207	32.0594
AARS	-0.655871	16.1241
AARS2	1.14269	92.3744
AARSD1	-0.0660619	48.7792
AASDH	1.05449	91.3718
AASDHPPT	-0.383808	27.418
AASS	-0.905656	10.1203
AATF	-0.286523	33.4749
ABAT	-0.332434	30.7443
ABCA1	-0.239047	36.288
ABCA10	1.03794	91.1477
ABCA12	-0.299763	32.2659
ABCA13	4.73031	99.7877
ABCA2	-4.2377	0.12385
ABCA3	-1.47769	3.7096
ABCA4	0.736663	86.3057
ABCA5	0.771533	86.9604
ABCA6	0.26444	70.4411
ABCA7	-2.15123	1.46261
ABCA8	0.909319	89.4728
ABCA9	-0.00195722	53.7332
ABCB1	0.0991787	60.7573
ABCB10	-0.134019	43.9078
ABCB11	-1.14095	6.38712
ABCB4	-0.545632	20.0224
ABCB5	4.17616	99.6992
ABCB6	-0.369255	28.2555
ABCB7	0.861712	88.6884
ABCB8	0.295775	71.6443
ABCB9	-1.81517	2.16443
ABCC1	-0.841661	11.2939
ABCC10	-1.7054	2.51238
ABCC11	1.62413	96.0368
ABCC12	1.11143	92.0677
ABCC2	0.955253	90.092
ABCC3	0.690669	85.2147
ABCC4	0.214876	67.7223
ABCC5	-1.96774	1.81647
ABCC6	0.626356	83.5397
ABCC8	-2.09111	1.56877
ABCC9	-1.96774	1.81647
ABCD1	-0.536311	20.5355
ABCD2	-0.0917468	46.9155
ABCD3	-0.646544	16.4426
ABCD4	0.804668	87.7153
ABCE1	-0.25153	35.4211
ABCF1	-0.222203	37.5442
ABCF2	-0.466531	23.5138
ABCF3	-0.771553	13.1517
ABCG1	-1.37413	4.42911
ABCG2	-0.198338	39.172
ABCG4	-0.0678812	48.6907
ABCG5	1.16108	92.6457
ABCG8	0.744001	86.3765
ABHD1	-0.110154	45.4883
ABHD10	0.595327	82.661
ABHD11	-0.404033	26.5334
ABHD12	-0.157885	42.0559
ABHD12B	1.03991	91.2597
ABHD13	-0.317669	31.4579
ABHD14A	0.773522	87.0606
ABHD14B	0.215081	67.917
ABHD15	-0.246069	36.0698
ABHD16A	-0.336074	30.5556
ABHD2	-0.0256086	51.9167
ABHD3	-0.203797	38.8181
ABHD4	-0.979073	8.75206
ABHD5	-0.424259	25.5603
ABHD6	-0.494039	22.0925
ABHD8	-0.203797	38.8181
ABI1	-0.315848	31.6879
ABI2	-0.361761	28.6329
ABI3	-0.0256086	51.9167
ABI3BP	0.453744	78.055
ABL1	-1.62971	2.85445
ABL2	-0.992035	8.60462
ABLIM1	-0.240612	36.2821
ABLIM2	-1.50644	3.54447
ABLIM3	-1.15001	6.28686
ABP1	-0.591542	18.2472
ABR	-1.03976	7.80255
ABRA	-0.201977	38.9833
ABRACL	0.0350721	56.2515
ABT1	-0.271755	34.3182
ABTB1	-0.951569	9.27105
ABTB2	-1.01227	8.1741
ACAA1	0.0643948	58.8464
ACAA2	-0.578584	18.719
ACACA	-1.61307	2.9606
ACACB	-1.97464	1.77518
ACAD10	-0.538379	20.0519
ACAD11	0.604424	82.9028
ACAD8	-0.380166	27.8839
ACAD9	-0.841329	11.3647
ACADL	-0.35812	29.1637
ACADM	-0.247889	35.9873
ACADS	-0.200157	39.113
ACADSB	-0.402212	26.7339
ACADVL	0.0257609	55.7856
ACAN	1.28431	93.7721
ACAP1	0.00189546	54.034
ACAP2	-0.602451	17.9111
ACAP3	-0.352662	29.4881
ACAT1	-0.538132	20.2642
ACAT2	-0.35994	28.9337
ACBD3	0.15076	64.514
ACBD4	0.463046	78.5858
ACBD5	-0.556537	19.7275
ACBD6	-0.4279	25.1474
ACBD7	0.147123	64.113
ACCS	0.290314	71.5676
ACCSL	-0.154246	42.2269
ACD	-0.598811	18.1352
ACE	-0.573431	18.9078
ACE2	0.885577	89.1425
ACER1	-0.0256086	51.9167
ACER2	0.172806	65.7584
ACER3	0.0589375	58.2626
ACHE	-0.598811	18.1352
ACIN1	-0.435396	24.7051
ACLY	-0.77337	13.1045
ACMSD	-0.404033	26.5334
ACN9	0.303267	72.0099
ACO1	-1.08204	7.24227
ACO2	-0.997482	8.47488
ACOT11	0.720128	85.8575
ACOT12	0.156218	64.8207
ACOT13	0.325314	73.1128
ACOT4	0.284856	71.4084
ACOT6	0.5476	81.2161
ACOT7	-0.756778	13.4466
ACOT8	0.110306	62.0017
ACOT9	0.439182	77.6952
ACOX1	0.134172	63.5704
ACOX2	-0.573128	18.9608
ACOX3	-0.78816	12.6268
ACOXL	1.86669	97.1986
ACP1	0.260992	70.2583
ACP2	0.0864409	60.4742
ACP5	0.354633	74.5813
ACP6	0.863529	88.7414
ACPL2	-0.378346	28.0137
ACPP	-0.602451	17.9111
ACPT	-0.222203	37.5442
ACR	-0.602451	17.9111
ACRBP	-0.688817	15.2041
ACRC	-0.354481	29.4291
ACRV1	0.0828027	60.0908
ACSBG1	-0.37289	28.2024
ACSBG2	1.71597	96.4791
ACSF2	-0.178111	40.4459
ACSF3	-0.881793	10.539
ACSL1	-0.841329	11.3647
ACSL3	0.132352	63.4879
ACSL4	-0.560179	19.3088
ACSL5	0.268267	70.6417
ACSL6	-0.642904	16.6254
ACSM1	0.115765	62.1727
ACSM2A	0.407828	76.5098
ACSM2B	0.560331	81.7056
ACSM3	1.28972	93.8547
ACSM4	-0.464712	23.5728
ACSM5	3.18457	99.3277
ACSS1	-0.949753	9.32413
ACSS2	-0.486759	22.6999
ACSS3	-0.422439	25.6428
ACTA1	-0.295622	32.6197
ACTA2	-0.273576	33.9703
ACTB	-0.670412	15.6169
ACTBL2	0.889214	89.2427
ACTC1	-0.207438	38.2814
ACTG1	-1.92725	1.91083
ACTG2	-0.361761	28.6329
ACTL6A	0.283038	71.2668
ACTL6B	-0.339715	30.0661
ACTL7A	-0.1322	43.9785
ACTL7B	-0.290161	33.3392
ACTL8	-0.0678812	48.6907
ACTL9	0.330768	73.5374
ACTN1	-1.32822	4.7122
ACTN2	-1.72334	2.4652
ACTN4	-0.705411	14.7794
ACTR10	-0.249709	35.7455
ACTR1A	-0.361761	28.6329
ACTR1B	-0.35812	29.1637
ACTR2	-0.0972062	46.2019
ACTR3	0.125077	62.7389
ACTR3B	-0.4279	25.1474
ACTR3C	0.479642	78.9514
ACTR5	0.266448	70.5827
ACTR6	-0.249709	35.7455
ACTR8	-0.622677	17.3095
ACTRT1	0.37486	75.4305
ACTRT2	0.486911	79.4645
ACTRT3	0.949904	90.0094
ACVR1	-0.514264	21.4142
ACVR1B	-0.405854	26.2326
ACVR1C	-0.0494742	50.0118
ACVR2A	-0.339715	30.0661
ACVR2B	-0.778825	12.8804
ACVRL1	-1.02135	7.99717
ACY1	0.330768	73.5374
ACY3	-0.24425	36.1701
ACYP1	-0.0310672	51.038
ACYP2	0.0809838	59.7606
ADA	-0.0917468	46.9155
ADAD1	-0.225843	37.3201
ADAD2	0.141451	63.653
ADAL	0.260992	70.2583
ADAM10	-0.381986	27.6893
ADAM11	-1.06544	7.4251
ADAM12	0.00917304	54.1578
ADAM15	-0.571311	19.0139
ADAM17	0.598963	82.779
ADAM18	0.586023	82.3484
ADAM19	0.918553	89.573
ADAM2	0.87081	88.8653
ADAM20	-0.130381	44.0316
ADAM21	-0.108335	45.5709
ADAM22	-0.551081	19.9339
ADAM23	-0.0440159	50.4482
ADAM28	0.762398	86.8542
ADAM29	0.113945	62.1432
ADAM30	-0.306751	32.2305
ADAM32	0.380318	75.631
ADAM33	0.802846	87.6917
ADAM7	0.119405	62.2081
ADAM9	-0.201977	38.9833
ADAMDEC1	1.39815	94.7157
ADAMTS1	0.0734923	59.1708
ADAMTS10	-1.32098	4.77707
ADAMTS12	0.865222	88.7473
ADAMTS13	0.622691	83.4218
ADAMTS14	-0.55138	19.8691
ADAMTS15	0.676035	84.7547
ADAMTS16	0.679687	84.7724
ADAMTS17	-2.26759	1.26209
ADAMTS18	-0.0883323	46.9981
ADAMTS19	-0.551081	19.9339
ADAMTS2	-1.80077	2.2175
ADAMTS20	-0.753454	13.5822
ADAMTS3	-0.654058	16.1418
ADAMTS4	0.0937187	60.7101
ADAMTS5	0.248041	69.6155
ADAMTS6	-0.574946	18.9019
ADAMTS7	2.51937	98.6848
ADAMTS8	0.672387	84.737
ADAMTS9	-2.39289	1.07926
ADAMTSL1	-0.860112	10.8988
ADAMTSL3	0.334234	73.6259
ADAMTSL4	-0.00377668	53.515
ADAMTSL5	0.442818	77.8544
ADAP1	-0.933157	9.54824
ADAP2	-0.449947	24.0033
ADAR	-0.639269	16.7079
ADARB1	-0.800872	12.3319
ADARB2	-0.50517	21.7976
ADAT1	0.801025	87.6563
ADAT2	0.193034	66.82
ADC	7.61128e-05	53.9809
ADCK1	-1.15182	6.26917
ADCK2	0.692611	85.2619
ADCK3	-1.70128	2.55367
ADCK4	0.0257609	55.7856
ADCK5	-0.0035626	53.7273
ADCY1	-1.39437	4.24628
ADCY10	0.639248	83.7874
ADCY2	0.115765	62.1727
ADCY3	-2.16625	1.42133
ADCY4	-2.32066	1.19132
ADCY5	-2.38863	1.09696
ADCY6	-1.18686	5.90351
ADCY7	-3.02494	0.513093
ADCY8	-1.28049	5.16631
ADCY9	-1.78051	2.28238
ADCYAP1	-0.185391	39.6792
ADCYAP1R1	-0.159705	41.9085
ADD1	-0.929521	9.68389
ADD2	-0.26084	34.9493
ADD3	0.156218	64.8207
ADH1A	-0.449947	24.0033
ADH1B	0.553051	81.5464
ADH4	0.174625	65.9649
ADH5	0.193034	66.82
ADH6	-0.315848	31.6879
ADH7	0.220536	68.3829
ADHFE1	-0.446305	24.3336
ADI1	-0.205617	38.5763
ADIG	0.0809838	59.7606
ADIPOQ	0.128714	63.1989
ADIPOR1	-0.295622	32.6197
ADIPOR2	0.28122	71.0781
ADK	-0.339715	30.0661
ADM	0.237127	68.9844
ADNP	-1.41461	4.13423
ADNP2	-1.49739	3.60344
ADO	0.0809838	59.7606
ADORA1	-0.203797	38.8181
ADORA2A	-0.113793	45.2583
ADORA2B	0.639421	83.8995
ADORA3	-0.0862887	47.1161
ADPGK	0.128714	63.1989
ADPRH	-0.448125	24.192
ADPRHL1	0.266448	70.5827
ADPRHL2	-0.580404	18.5893
ADPRM	0.0846217	60.3149
ADRA1A	0.156218	64.8207
ADRA1B	-0.604272	17.7459
ADRA2B	-0.247889	35.9873
ADRB2	0.418953	77.0642
ADRB3	0.0828027	60.0908
ADRBK1	-1.15546	6.16891
ADRBK2	-0.734731	14.0186
ADRM1	0.0643948	58.8464
ADSL	-0.60063	18.0644
ADSS	0.0148449	54.9481
ADSSL1	-0.0201506	52.2529
ADTRP	0.439182	77.6952
AEBP1	0.119405	62.2081
AEBP2	-0.0090208	52.8544
AEN	0.777158	87.1786
AES	-0.273576	33.9703
AFAP1	-1.96414	1.84006
AFAP1L1	-0.124925	44.1024
AFAP1L2	0.788095	87.2965
AFF1	-1.18325	5.90941
AFF2	-1.08386	7.19509
AFF3	-1.45509	3.88653
AFF4	-0.554718	19.7983
AFG3L2	-0.602451	17.9111
AFM	0.486911	79.4645
AFMID	0.619191	83.3628
AFP	0.290314	71.5676
AFTPH	0.181903	66.2361
AGA	0.753292	86.7127
AGAP1	-2.38863	1.09696
AGAP2	-0.176292	40.5638
AGAP3	-0.995665	8.53975
AGBL2	0.360093	74.6815
AGBL3	1.75097	96.6737
AGBL4	0.617374	83.2508
AGBL5	-0.992035	8.60462
AGER	0.597144	82.7436
AGFG1	-0.35994	28.9337
AGFG2	0.95172	90.0625
AGGF1	-0.0881079	47.063
AGK	0.395088	76.15
AGL	1.8593	97.1573
AGMAT	0.108487	61.9073
AGMO	0.402365	76.4508
AGPAT1	0.147123	64.113
AGPAT2	0.19849	67.3036
AGPAT3	-0.492218	22.3579
AGPAT4	-0.514264	21.4142
AGPAT5	-0.512444	21.5558
AGPAT6	-0.405854	26.2326
AGPAT9	-0.0899273	46.9922
AGPHD1	0.529186	80.8151
AGPS	-0.383808	27.418
AGR2	-0.141299	42.8757
AGR3	-0.185391	39.6792
AGRN	-0.224542	37.3319
AGRP	-0.00720137	53.1906
AGT	0.49237	79.606
AGTPBP1	-1.08386	7.19509
AGTR1	0.106668	61.7304
AGTR2	0.305085	72.2281
AGTRAP	-0.115612	45.1286
AGXT	0.644876	84.1
AGXT2	0.891035	89.2663
AGXT2L1	-0.00174324	53.8511
AGXT2L2	0.0882601	60.5685
AHCTF1	0.536328	81.0156
AHCY	-0.0678812	48.6907
AHCYL1	-0.4279	25.1474
AHCYL2	-0.4279	25.1474
AHDC1	-1.09505	6.97688
AHI1	0.455567	78.0668
AHNAK	-2.83429	0.613352
AHNAK2	27.5963	99.9941
AHR	-0.306751	32.2305
AHRR	1.00492	90.7879
AHSA1	-0.315848	31.6879
AHSA2	-0.339715	30.0661
AHSG	0.68715	85.1793
AHSP	0.413501	76.6749
AICDA	0.0387103	56.9238
AIDA	-0.119252	44.5388
AIF1	0.147123	64.113
AIF1L	0.5476	81.2161
AIFM1	-0.269935	34.5954
AIFM2	-0.398573	26.9285
AIFM3	-0.194701	39.2427
AIG1	-0.339715	30.0661
AIM1	2.113	97.9063
AIM2	0.0387103	56.9238
AIMP1	0.0846217	60.3149
AIMP2	-0.3563	29.3112
AIP	-0.135839	43.7721
AIPL1	1.64435	96.1665
AIRE	-0.571311	19.0139
AJAP1	0.418953	77.0642
AK1	-0.137659	43.5716
AK2	0.216899	68.1293
AK3	0.0625756	58.7403
AK4	-0.0751599	47.7884
AK5	-0.800872	12.3319
AK7	-0.240612	36.2821
AK8	0.0680335	59.0351
AKAP1	0.185544	66.2715
AKAP10	7.61128e-05	53.9809
AKAP11	1.44587	95.0991
AKAP12	0.914832	89.5494
AKAP13	1.98883	97.641
AKAP14	0.0809838	59.7606
AKAP17A	-0.632009	16.7846
AKAP2	1.45503	95.164
AKAP3	1.207	93.029
AKAP4	0.665104	84.6131
AKAP5	0.72761	86.0816
AKAP6	0.297443	71.6502
AKAP7	1.64071	96.1312
AKAP8	0.497837	79.6591
AKAP8L	-0.336074	30.5556
AKAP9	0.223857	68.4477
AKD1	1.72331	96.4968
AKIP1	1.06015	91.4661
AKNA	0.37833	75.519
AKNAD1	0.828539	88.1104
AKR1A1	0.308721	72.5997
AKR1B1	-0.181751	40.1569
AKR1B10	0.37486	75.4305
AKR1B15	0.0221221	55.6912
AKR1C1	-0.0917468	46.9155
AKR1C2	-0.0935664	46.7386
AKR1C3	0.775339	87.1373
AKR1C4	-0.00174324	53.8511
AKR1D1	-0.648365	16.36
AKR1E2	0.619191	83.3628
AKR7A2	0.709198	85.6806
AKR7A3	1.88874	97.3048
AKT1	-1.00112	8.32154
AKT1S1	-0.203797	38.8181
AKT2	-0.648365	16.36
AKT3	-0.25153	35.4211
AKTIP	0.0148449	54.9481
ALAD	-0.558357	19.5447
ALAS1	-0.110154	45.4883
ALAS2	0.130533	63.3581
ALB	-0.889062	10.368
ALCAM	0.19849	67.3036
ALDH16A1	0.435344	77.3649
ALDH18A1	-0.931338	9.61312
ALDH1A1	-0.536311	20.5355
ALDH1A2	-0.446305	24.3336
ALDH1A3	-0.578584	18.719
ALDH1B1	-0.0440159	50.4482
ALDH1L1	-0.163564	40.6818
ALDH1L2	-1.08204	7.24227
ALDH2	-0.844967	11.176
ALDH3A1	0.113945	62.1432
ALDH3A2	-0.111973	45.3586
ALDH3B2	2.09087	97.8533
ALDH4A1	0.20759	67.5218
ALDH5A1	0.398725	76.3565
ALDH6A1	-0.402212	26.7339
ALDH7A1	-0.468351	23.4253
ALDH8A1	-0.574946	18.9019
ALDH9A1	-0.0219699	52.1467
ALDOA	-0.580404	18.5893
ALDOB	0.0625756	58.7403
ALDOC	-0.580404	18.5893
ALG1	0.0441681	57.4074
ALG10	-0.291981	33.2036
ALG10B	1.5525	95.6358
ALG11	-0.490398	22.5053
ALG12	-0.641086	16.6785
ALG13	-0.9993	8.36872
ALG14	0.193034	66.82
ALG1L	1.66095	96.2432
ALG2	0.240764	69.3678
ALG3	-0.602451	17.9111
ALG5	0.0828027	60.0908
ALG6	0.286675	71.4968
ALG8	0.486911	79.4645
ALG9	0.507139	80.1014
ALK	-2.24197	1.30337
ALKBH1	0.152579	64.6084
ALKBH2	0.373042	75.2949
ALKBH3	0.396907	76.3093
ALKBH4	-0.0715203	48.3487
ALKBH5	-0.405854	26.2326
ALKBH8	1.24381	93.4183
ALLC	0.999453	90.6936
ALMS1	2.28528	98.2838
ALOX12	0.801025	87.6563
ALOX12B	-0.619039	17.398
ALOX15	-0.128562	44.0493
ALOX15B	0.981047	90.4577
ALOX5	-0.953386	9.20618
ALOX5AP	-0.229484	36.8601
ALOXE3	-0.995665	8.53975
ALPI	-0.394936	27.0288
ALPK1	1.4587	95.1757
ALPK2	4.92604	99.7995
ALPK3	0.229466	68.548
ALPL	7.61128e-05	53.9809
ALPP	1.35769	94.4385
ALPPL2	0.468504	78.7981
ALS2	-1.45509	3.88653
ALS2CL	-0.918645	9.80774
ALS2CR11	2.53564	98.7084
ALS2CR12	-0.732911	14.0776
ALS2CR8	0.156218	64.8207
ALX1	0.306903	72.3815
ALX3	-0.249709	35.7455
ALX4	-0.446305	24.3336
AMACR	1.41838	94.8927
AMBN	1.55432	95.6417
AMBP	-0.488578	22.6469
AMBRA1	-0.971801	8.94669
AMD1	-0.0972062	46.2019
AMDHD1	-0.00174324	53.8511
AMDHD2	-0.196519	39.2074
AMELX	0.0589375	58.2626
AMFR	-1.08931	7.04765
AMHR2	-0.934977	9.46568
AMICA1	0.597144	82.7436
AMIGO1	0.0387103	56.9238
AMIGO2	-0.82474	11.6773
AMIGO3	-0.0256086	51.9167
AMMECR1	-0.0972062	46.2019
AMMECR1L	0.193034	66.82
AMN1	-0.0972062	46.2019
AMOT	0.222356	68.4418
AMOTL1	-0.437213	24.6756
AMOTL2	0.804668	87.7153
AMPD1	0.0734923	59.1708
AMPD2	-1.46233	3.78627
AMPD3	-0.214929	37.7389
AMPH	0.225995	68.5185
AMT	-0.378346	28.0137
AMTN	1.3045	93.949
AMY2B	0.110306	62.0017
AMZ1	0.25897	69.8396
AMZ2	0.507139	80.1014
ANAPC10	0.235309	68.719
ANAPC11	0.259174	70.0578
ANAPC13	-0.0531135	49.3866
ANAPC15	0.0791651	59.4303
ANAPC16	0.457595	78.1611
ANAPC2	-1.65899	2.7247
ANAPC4	-0.800872	12.3319
ANAPC5	-0.554718	19.7983
ANAPC7	0.463046	78.5858
ANG	0.237127	68.9844
ANGEL1	0.578736	82.2954
ANGEL2	-0.111973	45.3586
ANGPT1	-0.337894	30.3727
ANGPT2	-0.42062	25.7254
ANGPT4	0.0900795	60.6452
ANGPTL1	-0.60063	18.0644
ANGPTL2	-0.867014	10.7278
ANGPTL3	-0.113793	45.2583
ANGPTL4	0.108487	61.9073
ANGPTL5	0.37486	75.4305
ANGPTL7	0.172806	65.7584
ANK1	-3.14337	0.454117
ANK2	-3.32851	0.412833
ANK3	-3.497	0.336164
ANKAR	2.94188	99.1566
ANKDD1A	-0.240612	36.2821
ANKFN1	0.600783	82.8261
ANKFY1	-1.7472	2.35905
ANKH	-0.378346	28.0137
ANKHD1	-2.35762	1.13824
ANKHD1-EIF4EBP3	-2.53413	0.89054
ANKIB1	-0.732911	14.0776
ANKK1	3.85216	99.6402
ANKLE1	2.80401	99.0505
ANKLE2	-0.0808317	47.2222
ANKMY1	-0.226074	37.1255
ANKMY2	-0.0237892	52.0937
ANKRA2	-0.317669	31.4579
ANKRD1	0.172806	65.7584
ANKRD10	0.0405295	57.1538
ANKRD11	-4.37728	0.0943619
ANKRD12	-0.110381	45.3645
ANKRD13A	-0.60063	18.0644
ANKRD13B	-0.758599	13.3286
ANKRD13C	-0.404033	26.5334
ANKRD13D	-0.977253	8.79925
ANKRD16	0.70738	85.6275
ANKRD17	-2.93844	0.548478
ANKRD18A	2.70484	98.9089
ANKRD2	-0.0476547	50.2241
ANKRD22	0.681699	84.9316
ANKRD23	0.128714	63.1989
ANKRD24	1.87766	97.2281
ANKRD26	2.15153	97.983
ANKRD27	-1.56355	3.2083
ANKRD28	-0.797234	12.4853
ANKRD29	-0.381986	27.6893
ANKRD30A	2.70293	98.903
ANKRD30B	1.06196	91.5074
ANKRD32	-0.269935	34.5954
ANKRD33	1.11151	92.0736
ANKRD34A	-0.494039	22.0925
ANKRD34B	0.332586	73.6141
ANKRD34C	0.123258	62.385
ANKRD35	0.878112	88.8948
ANKRD37	0.503505	79.8891
ANKRD39	-0.139479	43.2944
ANKRD40	-0.0953862	46.485
ANKRD42	0.0625756	58.7403
ANKRD44	-0.381986	27.6893
ANKRD45	0.659652	84.3536
ANKRD46	0.125077	62.7389
ANKRD49	-0.229484	36.8601
ANKRD5	-0.369255	28.2555
ANKRD50	-1.74359	2.39443
ANKRD52	-0.90929	10.0318
ANKRD53	1.26585	93.5952
ANKRD55	0.158037	64.8502
ANKRD6	0.0716726	59.159
ANKRD7	0.747842	86.4768
ANKS1A	-1.25482	5.35504
ANKS1B	-1.21615	5.66761
ANKS3	0.00917304	54.1578
ANKS4B	0.172806	65.7584
ANKS6	-0.347208	29.5942
ANKZF1	0.606247	82.9323
ANLN	-1.14638	6.33404
ANO1	-1.52125	3.44421
ANO10	0.957177	90.1451
ANO2	-0.34176	29.6296
ANO3	-1.35208	4.58245
ANO4	-0.777006	12.9748
ANO5	0.5842	82.3366
ANO6	-0.0826506	47.2045
ANO7	0.268088	70.5886
ANO8	-1.42005	4.10474
ANO9	-0.257204	34.9788
ANP32A	-0.0751599	47.7884
ANP32B	-0.163345	41.2479
ANP32D	0.703747	85.4211
ANP32E	0.16917	65.3338
ANPEP	-0.984794	8.6518
ANTXR1	-0.90929	10.0318
ANTXR2	0.57328	82.083
ANXA1	-0.315848	31.6879
ANXA10	0.817617	87.9512
ANXA11	0.49237	79.606
ANXA13	0.48873	79.5235
ANXA2	0.0184835	55.4494
ANXA2R	0.569647	81.8884
ANXA3	1.24017	93.3475
ANXA4	0.663285	84.5541
ANXA5	0.128714	63.1989
ANXA6	-1.12977	6.50507
ANXA7	-0.156065	42.1621
ANXA9	0.531004	80.8799
AOAH	0.957177	90.1451
AOC2	-0.124925	44.1024
AOC3	0.782621	87.2552
AOX1	-1.22916	5.55556
AP1AR	0.327131	73.272
AP1B1	-1.52667	3.40882
AP1G1	-0.756778	13.4466
AP1G2	-1.23639	5.52017
AP1M1	-0.868835	10.6511
AP1M2	-0.867014	10.7278
AP1S1	-0.0972062	46.2019
AP1S2	0.0571185	57.9972
AP1S3	1.30269	93.9372
AP2A1	-1.46415	3.78037
AP2A2	-1.77106	2.30007
AP2B1	-0.957025	9.08823
AP2M1	-0.141299	42.8757
AP2S1	0.0130256	54.6296
AP3B1	0.426231	77.2942
AP3B2	-1.61851	2.92522
AP3D1	-2.27654	1.2444
AP3M1	-0.404033	26.5334
AP3M2	-0.538132	20.2642
AP3S1	0.391454	75.8728
AP3S2	-0.183571	39.9505
AP4B1	-0.130381	44.0316
AP4E1	-0.6595	16.071
AP4M1	-1.17569	5.97429
AP4S1	-0.361761	28.6329
AP5M1	0.663285	84.5541
AP5S1	0.0846217	60.3149
AP5Z1	-0.604525	17.5159
APAF1	-0.0826506	47.2045
APBA1	-1.44028	3.9632
APBA2	-1.39074	4.30526
APBA3	0.891035	89.2663
APBB1	-0.551081	19.9339
APBB1IP	-0.0697007	48.5433
APBB2	-0.374708	28.1552
APBB3	0.178264	66.13
APC	-2.52354	0.902335
APCDD1	-1.37232	4.4468
APCDD1L	0.420772	77.1585
APCS	-0.0512938	49.7582
APEH	-0.777006	12.9748
APEX1	0.0846217	60.3149
APEX2	-0.558357	19.5447
APH1A	0.125077	62.7389
APH1B	0.527369	80.7325
API5	-0.339715	30.0661
APIP	0.683515	85.0377
APITD1	0.213263	67.7164
APITD1-CORT	-0.163345	41.2479
APLF	1.0656	91.6136
APLNR	-0.622677	17.3095
APLP1	-0.683363	15.3633
APLP2	-0.709045	14.6733
APMAP	0.578736	82.2954
APOA1	-0.471993	23.0361
APOA1BP	-0.404033	26.5334
APOA2	-0.0310672	51.038
APOA4	0.358272	74.6638
APOA5	0.418953	77.0642
APOB	1.41604	94.8455
APOBEC1	1.12629	92.1621
APOBEC2	0.549416	81.3812
APOBEC3A	0.371224	75.1238
APOBEC3B	2.20114	98.1246
APOBEC3C	-0.271755	34.3182
APOBEC3D	-0.157885	42.0559
APOBEC3F	1.17766	92.7754
APOBEC3G	0.0662141	58.9585
APOBEC3H	0.705563	85.5272
APOBEC4	2.10746	97.8828
APOC1	-0.0531135	49.3866
APOC2	0.76989	86.9545
APOC3	0.369407	74.9528
APOC4	0.815801	87.8745
APOD	0.771705	87.0075
APOF	0.72761	86.0816
APOH	0.953538	90.0861
APOL1	1.44589	95.1227
APOL2	0.19849	67.3036
APOL3	1.17766	92.7754
APOL5	0.887395	89.1897
APOL6	-0.201977	38.9833
APOM	0.125077	62.7389
APOO	0.525552	80.5791
APOOL	-0.07334	48.1187
APOPT1	0.0148449	54.9481
APP	-0.977253	8.79925
APPBP2	-0.404033	26.5334
APPL1	0.0441681	57.4074
APPL2	-1.01771	8.10333
APRT	-0.0953862	46.485
APTX	0.463046	78.5858
AQP1	0.0405295	57.1538
AQP10	0.104849	61.4945
AQP11	0.505322	80.0071
AQP2	-0.516086	21.2019
AQP3	-0.295622	32.6197
AQP4	-0.0697007	48.5433
AQP5	-0.337894	30.3727
AQP6	0.418953	77.0642
AQP7	0.108487	61.9073
AQP8	0.26281	70.4352
AQP9	-0.225843	37.3201
AQPEP	1.365	94.4621
AQR	-1.0159	8.14461
AR	-0.622677	17.3095
ARAF	-0.492218	22.3579
ARAP1	-1.44609	3.93371
ARAP2	-0.180161	40.1746
ARAP3	-0.712964	14.4079
ARC	-0.361761	28.6329
ARCN1	-0.626318	17.0323
ARF1	-0.141299	42.8757
ARF3	-0.0310672	51.038
ARF4	0.0571185	57.9972
ARF5	0.0130256	54.6296
ARF6	-0.141299	42.8757
ARFGAP1	-0.110154	45.4883
ARFGAP2	0.531004	80.8799
ARFGAP3	1.06742	91.6667
ARFGEF1	-1.74539	2.37084
ARFGEF2	-2.38504	1.10285
ARFIP1	0.106668	61.7304
ARFIP2	-0.4279	25.1474
ARFRP1	-0.139479	43.2944
ARG1	-0.249709	35.7455
ARG2	-0.0476547	50.2241
ARGFX	0.327131	73.272
ARGLU1	-0.0972062	46.2019
ARHGAP1	-0.137659	43.5716
ARHGAP10	1.09311	91.9085
ARHGAP11A	-0.214929	37.7389
ARHGAP11B	0.170988	65.5579
ARHGAP12	-0.819282	11.9368
ARHGAP15	-0.624497	17.1621
ARHGAP17	-1.59283	3.06676
ARHGAP18	-0.797234	12.4853
ARHGAP19	0.352814	74.4928
ARHGAP20	-0.393119	27.0524
ARHGAP21	-0.779115	12.7801
ARHGAP22	-0.396754	26.9757
ARHGAP24	-0.617222	17.4452
ARHGAP25	0.758752	86.8247
ARHGAP26	-0.867014	10.7278
ARHGAP28	-0.352662	29.4881
ARHGAP29	-1.48076	3.68601
ARHGAP30	-0.968174	8.98207
ARHGAP31	0.587847	82.3543
ARHGAP32	-2.15195	1.45081
ARHGAP33	-1.4569	3.86294
ARHGAP35	-1.81336	2.17032
ARHGAP36	-0.758599	13.3286
ARHGAP39	-1.39074	4.30526
ARHGAP4	0.159857	64.9151
ARHGAP44	-1.4862	3.63293
ARHGAP5	-0.545632	20.0224
ARHGAP6	-0.556537	19.7275
ARHGAP8	2.30221	98.3251
ARHGAP9	-0.326979	30.9035
ARHGDIA	-0.25153	35.4211
ARHGDIB	-0.0512938	49.7582
ARHGDIG	-0.159705	41.9085
ARHGEF1	-1.83722	2.07006
ARHGEF10	-1.01629	8.10922
ARHGEF10L	-0.755259	13.4525
ARHGEF11	-1.71434	2.50059
ARHGEF12	-0.323345	30.9448
ARHGEF15	0.538285	81.0863
ARHGEF16	0.246221	69.5683
ARHGEF17	-0.748045	13.7473
ARHGEF18	0.655813	84.1885
ARHGEF19	1.00127	90.723
ARHGEF2	-0.931338	9.61312
ARHGEF25	-0.0219699	52.1467
ARHGEF26	0.580556	82.313
ARHGEF3	-0.290161	33.3392
ARHGEF33	1.06015	91.4661
ARHGEF37	1.18313	92.8285
ARHGEF4	-0.551081	19.9339
ARHGEF40	-0.226074	37.1255
ARHGEF6	0.641238	83.9762
ARHGEF7	-1.03976	7.80255
ARHGEF9	-0.117432	44.8927
ARID1A	-2.67008	0.7431
ARID1B	-2.62239	0.802076
ARID2	-1.76204	2.32956
ARID3A	-0.422439	25.6428
ARID3B	-0.224023	37.4322
ARID3C	0.529186	80.8151
ARID4A	-1.1941	5.85044
ARID4B	-0.43903	24.6343
ARID5A	-0.422439	25.6428
ARID5B	-1.03795	7.83204
ARIH1	-0.141299	42.8757
ARIH2	-0.293802	32.9382
ARL1	0.0571185	57.9972
ARL10	-0.0512938	49.7582
ARL11	0.703747	85.4211
ARL13A	0.0589375	58.2626
ARL13B	-0.0476547	50.2241
ARL14	0.305085	72.2281
ARL14EP	-0.07334	48.1187
ARL15	-0.163345	41.2479
ARL16	-0.00720137	53.1906
ARL2	-0.07334	48.1187
ARL2BP	0.125077	62.7389
ARL3	-0.119252	44.5388
ARL4A	-0.0751599	47.7884
ARL4C	0.0350721	56.2515
ARL4D	-0.273576	33.9703
ARL5A	-0.0310672	51.038
ARL5B	-0.0531135	49.3866
ARL5C	1.72529	96.5027
ARL6	-0.0972062	46.2019
ARL6IP1	-0.141299	42.8757
ARL6IP5	-0.139479	43.2944
ARL6IP6	-0.00538197	53.5091
ARL8A	-0.0751599	47.7884
ARL8B	0.279403	70.8658
ARMC1	-0.317669	31.4579
ARMC10	0.128714	63.1989
ARMC12	-0.0660619	48.7792
ARMC2	-0.551081	19.9339
ARMC3	0.55851	81.6702
ARMC4	1.11881	92.0854
ARMC5	0.251682	69.6921
ARMC6	-0.843148	11.2762
ARMC7	0.373042	75.2949
ARMC8	-0.249709	35.7455
ARMC9	0.248041	69.6155
ARMCX1	-0.405854	26.2326
ARMCX2	-0.492218	22.3579
ARMCX3	0.125077	62.7389
ARMCX5	-0.249709	35.7455
ARMS2	0.72398	85.9165
ARNT	-0.534491	20.7006
ARNT2	-0.841329	11.3647
ARNTL	-0.337894	30.3727
ARNTL2	0.553051	81.5464
ARPC1A	-0.516086	21.2019
ARPC1B	-0.336074	30.5556
ARPC2	-0.25153	35.4211
ARPC3	0.125077	62.7389
ARPC4	0.145305	63.8122
ARPC4-TTLL3	-0.709045	14.6733
ARPC5	-0.25153	35.4211
ARPC5L	-0.0751599	47.7884
ARPP19	-0.0090208	52.8544
ARPP21	-0.176292	40.5638
ARR3	-0.225843	37.3201
ARRB1	-0.844967	11.176
ARRB2	-0.670412	15.6169
ARRDC1	0.112126	62.096
ARRDC2	0.446457	77.9783
ARRDC3	-0.0953862	46.485
ARRDC4	0.463046	78.5858
ARRDC5	-0.3563	29.3112
ARSA	0.156218	64.8207
ARSB	0.0203028	55.6086
ARSD	0.176444	66.071
ARSE	0.288494	71.5086
ARSF	0.358272	74.6638
ARSG	0.31418	72.753
ARSH	1.44589	95.1227
ARSI	-1.03976	7.80255
ARSJ	-0.0917468	46.9155
ARSK	-0.266296	34.8195
ART1	1.04355	91.3069
ART3	0.218718	68.2708
ART4	0.929672	89.7912
ART5	2.17363	98.0538
ARV1	0.327131	73.272
ARVCF	-0.0533286	48.9502
AS3MT	0.549416	81.3812
ASAH1	0.514417	80.3138
ASAP1	-1.24002	5.46119
ASAP2	-1.25844	5.30786
ASAP3	-0.192882	39.2545
ASB1	-0.516086	21.2019
ASB10	0.203949	67.4569
ASB11	0.152579	64.6084
ASB12	0.485093	79.376
ASB13	-0.179931	40.3574
ASB14	-0.734731	14.0186
ASB15	0.48873	79.5235
ASB16	1.58002	95.7714
ASB17	0.148942	64.3194
ASB2	-0.394936	27.0288
ASB3	0.154398	64.7381
ASB4	-0.580404	18.5893
ASB5	-0.512444	21.5558
ASB6	-0.0899273	46.9922
ASB7	-0.339715	30.0661
ASB8	-0.293802	32.9382
ASB9	-0.119252	44.5388
ASCC1	0.795569	87.4912
ASCC2	0.582378	82.3248
ASCC3	0.13033	63.2107
ASCL3	0.59351	82.5136
ASF1A	0.0350721	56.2515
ASF1B	-0.4279	25.1474
ASGR1	-0.271755	34.3182
ASGR2	-0.35812	29.1637
ASH1L	-1.79899	2.2234
ASH2L	-0.269935	34.5954
ASIC1	-0.492218	22.3579
ASIC2	-0.490398	22.5053
ASIC3	0.248041	69.6155
ASIC4	0.402365	76.4508
ASIC5	-0.508805	21.7268
ASL	-0.975434	8.85232
ASMT	0.134172	63.5704
ASMTL	2.16803	98.0361
ASNA1	-0.538132	20.2642
ASNS	-0.0256086	51.9167
ASNSD1	0.222356	68.4418
ASPA	-0.115612	45.1286
ASPDH	0.681699	84.9316
ASPG	0.560331	81.7056
ASPH	-1.23639	5.52017
ASPHD1	-0.35994	28.9337
ASPHD2	-0.424259	25.5603
ASPM	1.76062	96.7445
ASPRV1	-0.246069	36.0698
ASPSCR1	-0.68518	15.322
ASRGL1	-0.314027	31.9297
ASS1	-0.510624	21.6502
ASTE1	7.61128e-05	53.9809
ASTL	0.711017	85.7278
ASTN1	-1.09505	6.97688
ASTN2	-2.27116	1.25619
ASUN	-0.203797	38.8181
ASXL1	0.174426	65.7702
ASXL3	-0.665249	15.8705
ASZ1	-0.336074	30.5556
ATAD1	-0.207438	38.2814
ATAD2	-0.92589	9.75466
ATAD2B	0.246221	69.5683
ATAD3A	0.119405	62.2081
ATAD3B	2.16619	98.0302
ATAD3C	2.8886	99.1448
ATAD5	-0.0533286	48.9502
ATAT1	-0.159705	41.9085
ATCAY	-0.536311	20.5355
ATE1	-0.490398	22.5053
ATF1	0.259174	70.0578
ATF2	-0.714505	14.402
ATF3	0.10303	61.2762
ATF4	1.0215	91.0179
ATF5	0.0625756	58.7403
ATF6	0.422591	77.2293
ATF6B	0.134172	63.5704
ATF7	-0.648365	16.36
ATF7IP	0.473967	78.8629
ATF7IP2	0.069853	59.1059
ATG10	1.0822	91.7964
ATG12	0.147123	64.113
ATG13	-0.622677	17.3095
ATG14	-0.314027	31.9297
ATG16L1	0.15076	64.514
ATG16L2	-0.666771	15.8646
ATG2A	-1.05502	7.58434
ATG2B	0.486743	79.3819
ATG3	0.0368912	56.6407
ATG4A	0.0368912	56.6407
ATG4B	0.284856	71.4084
ATG4C	-0.0035626	53.7273
ATG4D	-0.578584	18.719
ATG5	0.10303	61.2762
ATG7	-0.510624	21.6502
ATG9A	-0.352662	29.4881
ATHL1	-0.70178	14.8148
ATIC	0.248041	69.6155
ATL1	-0.582225	18.4418
ATL2	-0.0678812	48.6907
ATL3	-0.137659	43.5716
ATM	1.5269	95.506
ATMIN	-0.883608	10.5037
ATN1	-0.947938	9.34183
ATOH1	-0.113793	45.2583
ATOH7	0.125077	62.7389
ATOX1	0.145305	63.8122
ATP10A	1.29152	93.8606
ATP10B	1.37603	94.5211
ATP10D	0.304887	72.0158
ATP11A	-1.60586	3.00778
ATP11B	-0.440847	24.599
ATP11C	-0.312207	32.0594
ATP12A	-1.31737	4.78297
ATP13A1	-1.25663	5.34324
ATP13A2	-1.1594	6.09814
ATP13A3	-0.971801	8.94669
ATP13A4	-1.38352	4.35834
ATP13A5	2.03571	97.7235
ATP1A1	-0.9993	8.36872
ATP1A2	-1.37413	4.42911
ATP1A3	-1.5303	3.36754
ATP1A4	0.547404	81.1335
ATP1B1	-0.449947	24.0033
ATP1B2	-0.337894	30.3727
ATP1B3	-0.207438	38.2814
ATP1B4	0.172806	65.7584
ATP2A1	-1.39256	4.26987
ATP2A2	-1.59646	3.03727
ATP2A3	-1.47174	3.73909
ATP2B1	-1.02317	7.94409
ATP2B2	-1.94388	1.89314
ATP2B3	-1.67923	2.67752
ATP2B4	-0.832258	11.5063
ATP2C1	-0.290161	33.3392
ATP2C2	-0.345679	29.6001
ATP4A	-0.966363	8.99387
ATP4B	-0.0458352	50.3421
ATP5A1	-0.380166	27.8839
ATP5B	0.0387103	56.9238
ATP5C1	-0.317669	31.4579
ATP5D	-0.317669	31.4579
ATP5E	0.257356	69.8337
ATP5F1	-0.271755	34.3182
ATP5G1	0.0350721	56.2515
ATP5G2	0.0148449	54.9481
ATP5G3	-0.0972062	46.2019
ATP5H	-0.207438	38.2814
ATP5I	0.191216	66.5723
ATP5J	0.479642	78.9514
ATP5J2	0.34736	73.9738
ATP5J2-PTCD1	0.299418	71.7032
ATP5L	-0.0751599	47.7884
ATP5L2	0.323497	72.9358
ATP5O	-0.0494742	50.0118
ATP5S	0.104849	61.4945
ATP5SL	1.33018	94.1732
ATP6AP1	0.439182	77.6952
ATP6AP1L	0.59351	82.5136
ATP6AP2	0.126895	63.0042
ATP6V0A1	-0.688817	15.2041
ATP6V0A2	-0.615405	17.4746
ATP6V0A4	-0.169018	40.6759
ATP6V0B	-0.0531135	49.3866
ATP6V0C	-0.141299	42.8757
ATP6V0D1	-0.361761	28.6329
ATP6V0D2	0.130533	63.3581
ATP6V0E1	0.0350721	56.2515
ATP6V1A	-0.4279	25.1474
ATP6V1B1	-0.484941	22.753
ATP6V1B2	-0.446305	24.3336
ATP6V1C1	-0.516086	21.2019
ATP6V1C2	-0.0237892	52.0937
ATP6V1D	-0.0292476	51.4036
ATP6V1E1	0.0350721	56.2515
ATP6V1E2	0.0846217	60.3149
ATP6V1F	0.0148449	54.9481
ATP6V1G1	0.413501	76.6749
ATP6V1G2	-0.0090208	52.8544
ATP6V1G3	1.10243	91.9321
ATP6V1H	-0.734731	14.0186
ATP7A	0.406006	76.4921
ATP7B	-0.336315	30.3786
ATP8A1	-0.641086	16.6785
ATP8A2	-1.10409	6.89431
ATP8B1	0.0991787	60.7573
ATP8B2	-1.65537	2.75419
ATP8B3	-0.446559	24.2156
ATP8B4	1.12247	92.1149
ATP9A	-1.63874	2.80137
ATP9B	-1.13735	6.39891
ATPAF1	-0.449947	24.0033
ATPAF2	-0.291981	33.2036
ATPBD4	0.681699	84.9316
ATPIF1	0.0809838	59.7606
ATR	-1.63923	2.78957
ATRIP	-0.749506	13.7414
ATRN	0.117585	62.1904
ATRNL1	-1.59283	3.06676
ATRX	-0.92589	9.75466
ATXN1	-0.523585	20.9365
ATXN10	-1.02317	7.94409
ATXN1L	0.637604	83.7757
ATXN2	-0.995665	8.53975
ATXN2L	-1.72514	2.44751
ATXN3	0.283038	71.2668
ATXN3L	0.815801	87.8745
ATXN7	0.205769	67.4982
ATXN7L1	0.174625	65.9649
ATXN7L2	-0.90929	10.0318
ATXN7L3	-0.626318	17.0323
ATXN7L3B	0.0791651	59.4303
AUH	-0.383808	27.418
AUP1	0.218718	68.2708
AURKA	0.903993	89.3902
AURKAIP1	-0.0715203	48.3487
AURKB	-0.159705	41.9085
AURKC	-0.205617	38.5763
AUTS2	-1.96774	1.81647
AVEN	0.797386	87.5383
AVIL	-0.749506	13.7414
AVL9	-0.3563	29.3112
AVPI1	0.415318	76.8106
AVPR1A	-0.247889	35.9873
AVPR1B	0.644876	84.1
AVPR2	1.08765	91.8495
AWAT1	-0.205617	38.5763
AWAT2	0.569647	81.8884
AXDND1	0.606247	82.9323
AXIN1	-1.43123	4.01628
AXIN2	0.321465	72.8533
AXL	-0.949753	9.32413
AZGP1	-0.558357	19.5447
AZI1	2.68832	98.8795
AZI2	-0.405854	26.2326
AZIN1	-0.35994	28.9337
AZU1	0.396907	76.3093
B2M	0.101212	60.9578
B3GALNT1	-0.249709	35.7455
B3GALNT2	-0.712684	14.4963
B3GALT1	-0.227663	37.1137
B3GALT2	-0.271755	34.3182
B3GALT4	-0.381986	27.6893
B3GALT5	-0.314027	31.9297
B3GALTL	0.0662141	58.9585
B3GAT1	-0.205617	38.5763
B3GAT2	-0.0292476	51.4036
B3GAT3	-0.203797	38.8181
B3GNT1	-0.273576	33.9703
B3GNT2	-0.0715203	48.3487
B3GNT3	0.529186	80.8151
B3GNT4	1.0656	91.6136
B3GNT5	0.0387103	56.9238
B3GNT7	-0.0458352	50.3421
B3GNT8	0.733064	86.2703
B3GNTL1	0.113945	62.1432
B4GALNT1	0.264629	70.5178
B4GALNT2	0.802846	87.6917
B4GALNT3	0.483089	79.0517
B4GALT1	-0.516086	21.2019
B4GALT2	-0.35812	29.1637
B4GALT3	-0.159705	41.9085
B4GALT4	0.260992	70.2583
B4GALT5	0.194853	67.0323
B4GALT6	0.194853	67.0323
B4GALT7	-0.734731	14.0186
B9D1	-0.139479	43.2944
B9D2	-0.117432	44.8927
BAAT	0.70738	85.6275
BABAM1	-0.315848	31.6879
BACE1	-0.758599	13.3286
BACE2	-0.35812	29.1637
BACH1	-0.330615	30.8209
BACH2	-0.617222	17.4452
BAD	-0.317669	31.4579
BAG1	-0.0494742	50.0118
BAG2	-0.0751599	47.7884
BAG3	0.113945	62.1432
BAG4	-0.0494742	50.0118
BAG5	-0.0697007	48.5433
BAG6	-1.39437	4.24628
BAHD1	-0.927704	9.71927
BAI2	-1.51764	3.4678
BAI3	-1.74359	2.39443
BAIAP2	-1.39618	4.22269
BAIAP2L1	-0.552899	19.8632
BAIAP2L2	-0.448125	24.192
BAIAP3	-2.15018	1.46851
BAK1	-0.317669	31.4579
BAMBI	-0.115612	45.1286
BANF1	-0.0090208	52.8544
BANF2	0.503505	79.8891
BANK1	0.448278	77.996
BANP	-0.82292	11.7657
BAP1	-0.975434	8.85232
BARD1	0.93513	89.862
BARHL1	-0.361761	28.6329
BARHL2	-0.560179	19.3088
BARX2	-0.181751	40.1569
BATF	0.191216	66.5723
BATF2	0.172806	65.7584
BATF3	0.0791651	59.4303
BAX	-0.604272	17.7459
BAZ1A	-0.6595	16.071
BAZ1B	-1.61488	2.94881
BAZ2A	-1.38713	4.32295
BAZ2B	-1.42403	4.06346
BBOX1	-0.558357	19.5447
BBS1	-0.264477	34.8844
BBS10	-0.354481	29.4291
BBS12	1.37974	94.6037
BBS2	-0.841329	11.3647
BBS4	0.112126	62.096
BBS5	0.0387103	56.9238
BBS7	-0.402212	26.7339
BBS9	1.05084	91.3659
BBX	0.0055342	54.0988
BCAM	1.25293	93.4831
BCAN	-1.05637	7.57844
BCAP29	0.172806	65.7584
BCAP31	-0.00720137	53.1906
BCAR1	1.53038	95.5119
BCAR3	0.255325	69.7157
BCAS1	1.46976	95.2819
BCAS2	0.125077	62.7389
BCAS3	-0.75314	13.6707
BCAT1	0.483275	79.2522
BCAT2	0.174625	65.9649
BCCIP	-0.714505	14.402
BCDIN3D	0.128714	63.1989
BCHE	0.778978	87.214
BCKDHA	-1.01953	8.03845
BCKDHB	-0.449947	24.0033
BCKDK	-0.536311	20.5355
BCL10	0.28122	71.0781
BCL11A	-1.15546	6.16891
BCL2	-0.185391	39.6792
BCL2A1	0.505322	80.0071
BCL2L1	-0.207438	38.2814
BCL2L11	-0.249709	35.7455
BCL2L12	0.861712	88.6884
BCL2L13	0.508958	80.2017
BCL2L14	0.907625	89.4669
BCL2L15	-0.00720137	53.1906
BCL2L2	-0.0292476	51.4036
BCL2L2-PABPN1	-0.404033	26.5334
BCL6	-0.464712	23.5728
BCL6B	-0.734731	14.0186
BCL7A	0.0828027	60.0908
BCL7B	-0.207438	38.2814
BCL7C	-0.185391	39.6792
BCL9	-1.62612	2.87804
BCL9L	-1.47354	3.72729
BCLAF1	1.98793	97.6351
BCMO1	0.404185	76.4862
BCO2	1.69027	96.4084
BCOR	-3.02849	0.507195
BCORL1	-2.12033	1.52159
BCR	-1.25302	5.36093
BCS1L	-0.624497	17.1621
BDH1	0.420772	77.1585
BDH2	0.216899	68.1293
BDKRB1	-0.0440159	50.4482
BDKRB2	0.398725	76.3565
BDNF	0.437364	77.5655
BDP1	2.38892	98.4843
BECN1	-0.183571	39.9505
BEGAIN	-0.60063	18.0644
BEND2	0.68715	85.1793
BEND3	-1.06	7.53715
BEND4	0.240764	69.3678
BEND5	-0.271755	34.3182
BEND6	-0.339715	30.0661
BEND7	-0.334254	30.703
BEST1	-0.218565	37.6622
BEST2	0.308721	72.5997
BEST3	0.134172	63.5704
BEST4	-0.604272	17.7459
BET1	-0.0090208	52.8544
BET1L	-0.383808	27.418
BET3L	-0.185391	39.6792
BEX1	-0.0531135	49.3866
BEX2	0.635789	83.6341
BEX4	-0.0310672	51.038
BEX5	0.0791651	59.4303
BFAR	0.0643948	58.8464
BFSP1	0.0441681	57.4074
BFSP2	-0.380166	27.8839
BGLAP	0.481458	79.0399
BGN	-0.159705	41.9085
BHLHB9	0.284856	71.4084
BHLHE40	-0.314027	31.9297
BHMT	-0.0476547	50.2241
BHMT2	0.174625	65.9649
BICC1	0.602603	82.8733
BICD1	-1.50644	3.54447
BICD2	-1.39437	4.24628
BID	-0.137659	43.5716
BIK	0.215081	67.917
BIN1	-0.754958	13.5763
BIN2	0.68715	85.1793
BIN3	-0.446305	24.3336
BIRC2	-0.246069	36.0698
BIRC3	-0.534491	20.7006
BIRC5	0.793753	87.4027
BIRC6	-4.32977	0.106157
BIRC7	0.643057	84.0528
BIRC8	1.86124	97.1691
BIVM	-0.181751	40.1569
BLCAP	0.0350721	56.2515
BLID	0.237127	68.9844
BLK	-0.349026	29.5589
BLM	-0.141517	42.3626
BLMH	-0.0935664	46.7386
BLNK	-0.380166	27.8839
BLOC1S1	-0.163345	41.2479
BLOC1S2	0.147123	64.113
BLVRA	0.0625756	58.7403
BLVRB	0.306903	72.3815
BLZF1	1.28427	93.7662
BMF	-0.229484	36.8601
BMI1	-0.207438	38.2814
BMP1	-1.96414	1.84006
BMP10	0.0864409	60.4742
BMP15	0.595327	82.661
BMP2	-0.269935	34.5954
BMP2K	0.273729	70.7478
BMP3	1.0656	91.6136
BMP4	0.327131	73.272
BMP5	0.352814	74.4928
BMP6	-0.336074	30.5556
BMP7	-0.514264	21.4142
BMPER	0.069853	59.1059
BMPR1A	-0.404033	26.5334
BMPR1B	-0.756778	13.4466
BMPR2	-0.931338	9.61312
BMS1	0.0991787	60.7573
BMX	-0.115612	45.1286
BNC1	-1.28049	5.16631
BNC2	0.631941	83.581
BNIP1	-0.115612	45.1286
BNIP2	-0.336074	30.5556
BNIP3	-0.00720137	53.1906
BNIP3L	-0.207438	38.2814
BNIPL	0.531004	80.8799
BOC	-1.62612	2.87804
BOD1L1	-0.630571	16.7905
BOLA1	0.459411	78.285
BOLA3	0.0130256	54.6296
BOLL	0.170988	65.5579
BORA	-0.0256086	51.9167
BPGM	-0.339715	30.0661
BPHL	0.729427	86.1701
BPI	2.60181	98.7674
BPIFA1	-0.293802	32.9382
BPIFA2	0.751474	86.6478
BPIFA3	0.995817	90.6228
BPIFB1	1.48999	95.3586
BPIFB2	-0.0642426	48.8441
BPIFB3	1.13721	92.3272
BPIFB4	0.942426	89.8915
BPIFB6	1.06742	91.6667
BPIFC	0.889214	89.2427
BPNT1	0.459411	78.285
BPTF	-2.55089	0.855155
BRAF	-0.604272	17.7459
BRAP	-0.512444	21.5558
BRAT1	0.769704	86.9073
BRCA1	0.464695	78.5975
BRCA2	3.73188	99.5872
BRCC3	0.213263	67.7164
BRD1	-1.71973	2.48879
BRD2	-0.0201506	52.2529
BRD3	-0.705411	14.7794
BRD4	-1.48076	3.68601
BRD7	0.354633	74.5813
BRD8	0.159857	64.9151
BRD9	-0.797234	12.4853
BRDT	0.782621	87.2552
BRE	0.350995	74.3749
BRF1	-2.05958	1.62184
BRF2	-0.488578	22.6469
BRI3BP	-0.361761	28.6329
BRIP1	-0.637453	16.7374
BRIX1	0.0828027	60.0908
BRK1	0.145305	63.8122
BRMS1	-0.137659	43.5716
BRMS1L	-0.00720137	53.1906
BROX	-0.115612	45.1286
BRP44	0.501689	79.7889
BRP44L	0.257356	69.8337
BRPF1	-2.25808	1.26799
BRPF3	-1.06	7.53715
BRS3	-0.361761	28.6329
BRSK1	-0.802693	12.2376
BRSK2	-1.50644	3.54447
BRWD1	-0.821412	11.7716
BRWD3	-0.488578	22.6469
BSCL2	-0.179931	40.3574
BSDC1	-0.470172	23.2543
BSG	-1.0434	7.71408
BSN	-3.96456	0.194621
BSND	-0.35812	29.1637
BSPH1	0.501689	79.7889
BSPRY	0.220536	68.3829
BST1	0.861712	88.6884
BST2	-0.119252	44.5388
BSX	0.170988	65.5579
BTAF1	-1.72334	2.4652
BTBD1	-0.161525	41.6431
BTBD10	-0.227663	37.1137
BTBD11	-0.462894	23.6259
BTBD16	0.604424	82.9028
BTBD18	0.16917	65.3338
BTBD2	-0.622677	17.3095
BTBD3	-0.0256086	51.9167
BTBD6	-0.889062	10.368
BTBD7	-0.947938	9.34183
BTBD8	0.639421	83.8995
BTBD9	-0.957025	9.08823
BTC	0.327131	73.272
BTD	0.0239415	55.7561
BTF3	-0.141299	42.8757
BTF3L4	0.0571185	57.9972
BTG1	0.125077	62.7389
BTG2	-0.207438	38.2814
BTG3	-0.163345	41.2479
BTG4	-0.295622	32.6197
BTK	-0.117432	44.8927
BTLA	0.813986	87.8155
BTN1A1	0.841481	88.3581
BTN2A1	0.87081	88.8653
BTN2A2	2.24525	98.1953
BTN3A1	0.531004	80.8799
BTN3A2	0.795569	87.4912
BTN3A3	-0.284704	33.4867
BTNL3	1.28609	93.8016
BTNL8	2.51358	98.673
BTNL9	-0.134019	43.9078
BTRC	-0.380166	27.8839
BUB1	-1.21797	5.63812
BUB1B	-0.0624234	48.8677
BUB3	-0.207438	38.2814
BUD13	0.778978	87.214
BUD31	-0.0310672	51.038
BVES	0.0625756	58.7403
BYSL	0.442818	77.8544
BZRAP1	2.27863	98.272
BZW1	-0.185391	39.6792
BZW2	-0.404033	26.5334
C10orf10	-0.0274281	51.6572
C10orf105	1.21268	93.0703
C10orf107	-0.404033	26.5334
C10orf11	0.170988	65.5579
C10orf111	0.683515	85.0377
C10orf113	1.28245	93.7131
C10orf116	-0.0531135	49.3866
C10orf118	-0.308569	32.1715
C10orf12	-0.121288	44.1201
C10orf120	0.110306	62.0017
C10orf122	1.30269	93.9372
C10orf128	0.681699	84.9316
C10orf129	0.683515	85.0377
C10orf137	-0.771553	13.1517
C10orf2	-0.777006	12.9748
C10orf25	0.591694	82.4546
C10orf32	-0.163345	41.2479
C10orf35	0.0809838	59.7606
C10orf53	0.393271	76.0498
C10orf54	0.130533	63.3581
C10orf55	0.679884	84.8136
C10orf57	-0.163345	41.2479
C10orf62	0.0607565	58.528
C10orf67	0.0368912	56.6407
C10orf68	0.868987	88.8476
C10orf71	2.58894	98.7556
C10orf76	-0.426079	25.3657
C10orf82	-0.0274281	51.6572
C10orf88	-0.179931	40.3574
C10orf90	0.804668	87.7153
C10orf91	0.0387103	56.9238
C10orf99	0.10303	61.2762
C11orf1	0.148942	64.3194
C11orf10	0.0350721	56.2515
C11orf16	1.60024	95.8894
C11orf21	0.880131	88.9597
C11orf24	0.156218	64.8207
C11orf30	-1.94749	1.87544
C11orf31	0.215081	67.917
C11orf40	0.795569	87.4912
C11orf41	-3.24038	0.442321
C11orf42	-0.0035626	53.7273
C11orf45	0.0589375	58.2626
C11orf48	0.59351	82.5136
C11orf49	-0.532671	20.7832
C11orf52	0.413501	76.6749
C11orf53	-0.181751	40.1569
C11orf54	0.349178	74.1802
C11orf57	-0.205617	38.5763
C11orf58	0.0350721	56.2515
C11orf63	-1.28412	5.11323
C11orf65	0.661468	84.4421
C11orf67	0.28122	71.0781
C11orf68	0.569647	81.8884
C11orf70	-0.229484	36.8601
C11orf71	0.28122	71.0781
C11orf73	0.0368912	56.6407
C11orf74	0.193034	66.82
C11orf75	-0.0090208	52.8544
C11orf80	0.106668	61.7304
C11orf82	0.161677	64.9623
C11orf83	0.613741	83.0679
C11orf84	0.0184835	55.4494
C11orf85	-0.4279	25.1474
C11orf86	0.0571185	57.9972
C11orf87	0.0368912	56.6407
C11orf88	1.14834	92.4275
C11orf9	-1.08204	7.24227
C11orf93	0.0350721	56.2515
C11orf94	0.0589375	58.2626
C12orf10	0.777158	87.1786
C12orf23	0.0571185	57.9972
C12orf26	0.31236	72.7117
C12orf29	-0.0953862	46.485
C12orf35	2.84648	99.1154
C12orf39	0.0571185	57.9972
C12orf4	-0.604272	17.7459
C12orf40	1.0656	91.6136
C12orf42	1.59661	95.8717
C12orf43	0.26281	70.4352
C12orf44	-0.4279	25.1474
C12orf45	0.283038	71.2668
C12orf49	0.194853	67.0323
C12orf5	-0.0292476	51.4036
C12orf50	0.352814	74.4928
C12orf52	0.485093	79.376
C12orf53	0.0809838	59.7606
C12orf54	0.569647	81.8884
C12orf56	-0.246069	36.0698
C12orf57	-0.117432	44.8927
C12orf59	0.349178	74.1802
C12orf60	0.415318	76.8106
C12orf65	0.126895	63.0042
C12orf66	0.349178	74.1802
C12orf68	0.0809838	59.7606
C12orf69	0.94809	89.9564
C12orf70	0.881945	89.0245
C12orf71	0.661468	84.4421
C12orf73	0.834221	88.1576
C12orf74	0.549416	81.3812
C12orf75	0.123258	62.385
C12orf76	-0.0972062	46.2019
C12orf77	0.659652	84.3536
C13orf33	-0.183571	39.9505
C13orf35	0.503505	79.8891
C14orf1	0.0130256	54.6296
C14orf101	-0.551081	19.9339
C14orf102	0.281016	70.8776
C14orf105	0.529186	80.8151
C14orf118	0.0846217	60.3149
C14orf119	0.16917	65.3338
C14orf126	-0.0531135	49.3866
C14orf129	-0.0310672	51.038
C14orf142	0.0350721	56.2515
C14orf149	0.328949	73.4135
C14orf159	1.89421	97.3343
C14orf166	-0.317669	31.4579
C14orf166B	-0.176292	40.5638
C14orf176	0.0571185	57.9972
C14orf177	0.459411	78.285
C14orf178	0.479642	78.9514
C14orf182	0.501689	79.7889
C14orf183	0.284856	71.4084
C14orf2	0.30145	71.8094
C14orf28	0.549416	81.3812
C14orf37	0.428053	77.3119
C14orf38	2.1277	97.9122
C14orf39	1.17766	92.7754
C14orf43	-0.0790129	47.2576
C14orf45	1.41838	94.8927
C14orf79	-0.156065	42.1621
C14orf80	0.933309	89.8266
C14orf93	-0.536311	20.5355
C15orf23	1.30632	93.9962
C15orf26	-0.648365	16.36
C15orf27	0.20031	67.3567
C15orf29	0.125077	62.7389
C15orf32	0.459411	78.285
C15orf38	-0.560179	19.3088
C15orf38-AP3S2	-0.867014	10.7278
C15orf39	0.723781	85.8752
C15orf40	1.0381	91.2067
C15orf41	-0.00538197	53.5091
C15orf43	0.76989	86.9545
C15orf44	-0.471993	23.0361
C15orf48	0.0791651	59.4303
C15orf52	-0.24243	36.2291
C15orf53	0.237127	68.9844
C15orf54	0.749658	86.5652
C15orf55	1.43115	95.0224
C15orf57	0.0368912	56.6407
C15orf59	0.238945	69.2085
C15orf60	-0.00538197	53.5091
C15orf62	0.501689	79.7889
C15orf63	0.371224	75.1238
C16orf13	0.0607565	58.528
C16orf3	0.325314	73.1128
C16orf45	-0.00538197	53.5091
C16orf46	1.0215	91.0179
C16orf48	0.729427	86.1701
C16orf5	-0.229484	36.8601
C16orf55	0.483275	79.2522
C16orf57	0.194853	67.0323
C16orf58	0.0203028	55.6086
C16orf59	0.464865	78.6919
C16orf62	-1.21253	5.6912
C16orf7	-0.178111	40.4459
C16orf70	0.0387103	56.9238
C16orf71	1.40544	94.7747
C16orf72	0.237127	68.9844
C16orf73	0.995817	90.6228
C16orf74	0.0368912	56.6407
C16orf78	1.10788	92.0382
C16orf79	0.933309	89.8266
C16orf80	0.0130256	54.6296
C16orf86	-0.317669	31.4579
C16orf87	0.0350721	56.2515
C16orf88	0.0441681	57.4074
C16orf89	0.801025	87.6563
C16orf90	0.0607565	58.528
C16orf91	0.865347	88.8004
C16orf92	0.237127	68.9844
C16orf93	-0.115612	45.1286
C16orf96	3.55788	99.4987
C17orf101	0.823072	88.0396
C17orf102	1.05833	91.4249
C17orf104	0.643057	84.0528
C17orf105	0.0571185	57.9972
C17orf107	0.611927	82.9972
C17orf108	0.0571185	57.9972
C17orf109	0.123258	62.385
C17orf110	0.123258	62.385
C17orf28	-1.17206	6.02736
C17orf47	7.61128e-05	53.9809
C17orf49	-0.119252	44.5388
C17orf51	0.0791651	59.4303
C17orf53	0.202129	67.4275
C17orf58	0.657837	84.2711
C17orf61	0.479642	78.9514
C17orf62	-0.0935664	46.7386
C17orf64	0.371224	75.1238
C17orf66	0.979225	90.4282
C17orf67	0.613741	83.0679
C17orf70	0.363735	74.711
C17orf72	0.257356	69.8337
C17orf74	0.668743	84.6839
C17orf77	1.19607	92.9229
C17orf78	0.349178	74.1802
C17orf79	0.10303	61.2762
C17orf80	0.648518	84.1472
C17orf81	-0.0476547	50.2241
C17orf85	0.328949	73.4135
C17orf97	1.15197	92.5218
C17orf98	0.126895	63.0042
C17orf99	0.992187	90.5166
C18orf1	-0.115612	45.1286
C18orf21	0.369407	74.9528
C18orf25	0.238945	69.2085
C18orf26	0.681699	84.9316
C18orf32	0.147123	64.113
C18orf34	1.44954	95.1463
C18orf42	0.123258	62.385
C18orf54	-0.0678812	48.6907
C18orf62	0.16917	65.3338
C18orf8	-0.134019	43.9078
C19orf10	-0.141299	42.8757
C19orf12	0.259174	70.0578
C19orf18	0.349178	74.1802
C19orf21	-0.0312817	50.578
C19orf26	0.68897	85.2088
C19orf33	-0.0310672	51.038
C19orf38	0.591694	82.4546
C19orf40	0.994001	90.5579
C19orf42	0.0130256	54.6296
C19orf44	-0.997482	8.47488
C19orf45	0.819434	87.9866
C19orf48	0.970138	90.2335
C19orf53	0.10303	61.2762
C19orf54	-0.470172	23.2543
C19orf57	2.05042	97.7707
C19orf59	1.0822	91.7964
C19orf66	-0.295622	32.6197
C19orf70	-0.0531135	49.3866
C19orf71	0.926041	89.6556
C19orf73	0.657837	84.2711
C19orf76	0.30145	71.8094
C19orf77	0.834221	88.1576
C19orf80	0.659652	84.3536
C1D	0.147123	64.113
C1GALT1	0.0828027	60.0908
C1GALT1C1	0.525552	80.5791
C1orf100	0.0148449	54.9481
C1orf101	0.848762	88.482
C1orf105	0.725794	85.9814
C1orf109	-0.0292476	51.4036
C1orf110	0.529186	80.8151
C1orf111	0.418953	77.0642
C1orf112	-0.196519	39.2074
C1orf114	0.308721	72.5997
C1orf116	2.80401	99.0505
C1orf123	0.215081	67.917
C1orf127	0.986522	90.4812
C1orf129	2.51358	98.673
C1orf130	0.369407	74.9528
C1orf131	0.705563	85.5272
C1orf135	0.284856	71.4084
C1orf141	0.88376	89.0717
C1orf146	0.10303	61.2762
C1orf150	0.325314	73.1128
C1orf158	1.21631	93.1352
C1orf159	-0.227663	37.1137
C1orf162	0.0368912	56.6407
C1orf168	0.824893	88.0691
C1orf172	-0.0660619	48.7792
C1orf173	2.04312	97.753
C1orf174	1.06378	91.5841
C1orf177	1.79871	96.9155
C1orf182	0.635789	83.6341
C1orf185	0.567831	81.7823
C1orf186	0.259174	70.0578
C1orf187	1.21994	93.1941
C1orf189	-0.119252	44.5388
C1orf192	0.413501	76.6749
C1orf194	0.992187	90.5166
C1orf198	0.194853	67.0323
C1orf201	0.418953	77.0642
C1orf21	-0.0310672	51.038
C1orf210	0.5476	81.2161
C1orf212	0.145305	63.8122
C1orf216	0.505322	80.0071
C1orf226	-0.185391	39.6792
C1orf227	0.16917	65.3338
C1orf228	0.591694	82.4546
C1orf27	0.641238	83.9762
C1orf31	0.369407	74.9528
C1orf35	0.813986	87.8155
C1orf43	0.0589375	58.2626
C1orf50	0.569647	81.8884
C1orf51	-0.249709	35.7455
C1orf52	-0.141299	42.8757
C1orf53	0.191216	66.5723
C1orf54	0.191216	66.5723
C1orf56	0.327131	73.272
C1orf61	-0.0751599	47.7884
C1orf63	0.905808	89.4374
C1orf64	0.193034	66.82
C1orf65	-0.134019	43.9078
C1orf68	1.05833	91.4249
C1orf74	-0.0953862	46.485
C1orf85	0.0203028	55.6086
C1orf86	0.371224	75.1238
C1orf87	1.73255	96.5971
C1orf88	0.303267	72.0099
C1orf94	1.08946	91.8731
C1orf95	0.0130256	54.6296
C1QA	-0.139479	43.2944
C1QB	-0.0494742	50.0118
C1QBP	-0.0292476	51.4036
C1QC	-0.582225	18.4418
C1QTNF1	-0.35812	29.1637
C1QTNF2	-0.536311	20.5355
C1QTNF3	-0.07334	48.1187
C1QTNF6	1.06378	91.5841
C1QTNF7	-0.558357	19.5447
C1QTNF9	0.240764	69.3678
C1QTNF9B	0.597144	82.7436
C1RL	-0.200157	39.113
C1S	-0.0440159	50.4482
C2	-0.0660619	48.7792
C20orf111	-0.0953862	46.485
C20orf112	-1.04522	7.661
C20orf118	0.483275	79.2522
C20orf141	0.415318	76.8106
C20orf152	0.112126	62.096
C20orf166	0.815801	87.8745
C20orf173	0.858082	88.5586
C20orf194	-0.812021	12.0724
C20orf195	-0.843148	11.2762
C20orf196	0.793753	87.4027
C20orf197	0.10303	61.2762
C20orf20	-0.185391	39.6792
C20orf202	0.479642	78.9514
C20orf24	-0.229484	36.8601
C20orf26	-0.22789	36.866
C20orf27	-0.271755	34.3182
C20orf43	-0.35994	28.9337
C20orf72	0.683515	85.0377
C20orf79	0.5476	81.2161
C20orf85	0.615557	83.1387
C20orf94	0.396907	76.3093
C20orf96	-0.314027	31.9297
C21orf2	1.41838	94.8927
C21orf33	0.218718	68.2708
C21orf56	1.19607	92.9229
C21orf58	0.308721	72.5997
C21orf59	-0.0715203	48.3487
C21orf62	-0.227663	37.1137
C21orf7	0.193034	66.82
C21orf91	0.793753	87.4027
C22orf13	-0.494039	22.0925
C22orf15	0.591694	82.4546
C22orf23	0.238945	69.2085
C22orf24	0.237127	68.9844
C22orf25	0.106668	61.7304
C22orf28	-0.802693	12.2376
C22orf29	0.396907	76.3093
C22orf31	0.240764	69.3678
C22orf32	-0.273576	33.9703
C22orf42	1.03991	91.2597
C22orf43	1.28245	93.7131
C22orf46	0.435548	77.4534
C2CD2	-0.949753	9.32413
C2CD2L	-0.310388	32.1479
C2CD3	2.1773	98.0774
C2orf15	0.279403	70.8658
C2orf16	1.30804	94.0021
C2orf18	-0.337894	30.3727
C2orf28	0.527369	80.7325
C2orf29	-0.361761	28.6329
C2orf40	0.76989	86.9545
C2orf42	0.242583	69.4562
C2orf43	0.861712	88.6884
C2orf44	0.178264	66.13
C2orf47	-0.117432	44.8927
C2orf48	0.193034	66.82
C2orf49	0.571463	81.9946
C2orf50	0.903993	89.3902
C2orf51	0.551233	81.4815
C2orf53	0.598963	82.779
C2orf54	0.801025	87.6563
C2orf56	-0.3563	29.3112
C2orf57	1.0215	91.0179
C2orf61	1.19426	92.8875
C2orf62	-0.578584	18.719
C2orf63	1.15743	92.6044
C2orf65	-0.422439	25.6428
C2orf66	0.147123	64.113
C2orf68	0.503505	79.8891
C2orf69	0.391454	75.8728
C2orf70	0.106668	61.7304
C2orf71	1.62228	96.0191
C2orf73	0.617374	83.2508
C2orf76	0.657837	84.2711
C2orf77	0.863529	88.7414
C2orf78	-0.0862887	47.1161
C2orf80	0.771705	87.0075
C2orf83	0.924228	89.6143
C2orf88	0.323497	72.9358
C3	-1.6887	2.61854
C3AR1	-0.290161	33.3392
C3orf14	0.679884	84.8136
C3orf15	0.872633	88.8712
C3orf17	0.734884	86.2998
C3orf18	0.0809838	59.7606
C3orf19	0.0900795	60.6452
C3orf20	1.12064	92.1031
C3orf22	-0.229484	36.8601
C3orf23	-0.404033	26.5334
C3orf24	0.238945	69.2085
C3orf26	0.237127	68.9844
C3orf27	0.0828027	60.0908
C3orf30	3.19932	99.3395
C3orf32	0.532823	80.9625
C3orf33	0.549416	81.3812
C3orf35	0.994001	90.5579
C3orf36	0.926041	89.6556
C3orf37	-0.536311	20.5355
C3orf38	-0.203797	38.8181
C3orf43	0.859897	88.6235
C3orf45	-0.582225	18.4418
C3orf52	1.24017	93.3475
C3orf55	0.34736	73.9738
C3orf58	-0.139479	43.2944
C3orf62	0.881945	89.0245
C3orf67	0.49055	79.5471
C3orf70	0.637604	83.7757
C3orf72	0.679884	84.8136
C3orf75	0.148942	64.3194
C3orf77	3.04122	99.2333
C3orf78	0.389638	75.7549
C3orf79	0.545784	81.1158
C4BPA	1.17584	92.7518
C4BPB	0.126895	63.0042
C4orf17	0.751474	86.6478
C4orf19	0.463046	78.5858
C4orf22	0.527369	80.7325
C4orf26	0.970138	90.2335
C4orf27	0.483275	79.2522
C4orf29	0.549416	81.3812
C4orf3	0.501689	79.7889
C4orf33	0.837849	88.2284
C4orf34	0.0350721	56.2515
C4orf36	1.05833	91.4249
C4orf37	1.22176	93.2118
C4orf40	0.793753	87.4027
C4orf45	1.52682	95.5001
C4orf46	0.16917	65.3338
C4orf47	0.791938	87.3378
C4orf51	0.637604	83.7757
C4orf52	0.167352	65.0448
C4orf6	0.215081	67.917
C5	-0.0515098	49.3925
C5AR1	-0.598811	18.1352
C5orf15	0.194853	67.0323
C5orf20	1.39633	94.7039
C5orf22	0.729427	86.1701
C5orf24	0.0589375	58.2626
C5orf25	-0.580404	18.5893
C5orf28	-0.163345	41.2479
C5orf30	-0.4279	25.1474
C5orf34	-0.266296	34.8195
C5orf38	-0.0292476	51.4036
C5orf4	0.639421	83.8995
C5orf42	-0.549573	19.9398
C5orf43	0.523737	80.4553
C5orf44	0.126895	63.0042
C5orf45	1.10788	92.0382
C5orf46	0.303267	72.0099
C5orf47	0.389638	75.7549
C5orf48	0.0368912	56.6407
C5orf49	0.815801	87.8745
C5orf51	0.104849	61.4945
C5orf52	1.01242	90.8292
C5orf54	0.332586	73.6141
C5orf55	0.902179	89.3489
C5orf58	0.257356	69.8337
C5orf60	0.813986	87.8155
C5orf63	0.279403	70.8658
C5orf64	0.681699	84.9316
[truncated: 14,957 more rows]
