# Supplementary material for: Genic Intolerance to Functional Variation and the Interpretation of Personal Genomes
Source: PLoS Genet. 2013 Aug 22;9(8):e1003709. doi: 10.1371/journal.pgen.1003709 (PMC3749936; doi:10.1371/journal.pgen.1003709)
Supplement: Dataset S3 — Details of the missense de novo mutations that are located within the high-interest region (PolyPhen-2 > = 0.95 and RVIS Percentile < = 0.25) for each of the control, severe intellectual disability, epileptic encephalopathy, and autism spectrum disorder cohorts. Putative loss of function SNV de novo mutations among the intolerant genes are also provided, but not plotted in Figure 6. (XLSX) [file pgen.1003709.s003.xlsx]

## Sheet: FIGURE6A - Control
Across the Control cohorts there are 33 missense de novo mutations with RVIS<=0.25 and PolyPhen-2>=0.95
Study	chr	position	ref	var	proband	KNOWN	CCDS gene	Overlaps with Figures [A-D] *	CCDS transcript	PolyPhen-2	SIFT	GERP++	RVIS percentile	FMRP^
Iossifov et al	3	129303005	C	A	12633	-	PLXND1	-	CCDS33854.1	probably_damaging(0.978)	deleterious(0)	4.3	4.88323	YES
Iossifov et al	2	27277605	G	A	12653	-	AGBL5	-	CCDS1732.3	probably_damaging(0.999)	deleterious(0.02)	6.08	8.60462	-
Iossifov et al	6	146256506	A	T	12689	-	SHPRH	-	CCDS43513.2	probably_damaging(0.954)	tolerated(0.05)	5.84	7.57844	-
Iossifov et al	6	13622664	C	T	12733	-	RANBP9	-	CCDS4529.1	probably_damaging(0.992)	deleterious(0)	5.31	13.4466	-
Iossifov et al	3	48463099	C	G	12892	-	PLXNB1	-	CCDS2765.1	probably_damaging(0.993)	deleterious(0)	5.62	0.931824	YES
Iossifov et al	17	75484879	C	T	12939	-	SEPT9	-	CCDS45790.1	probably_damaging(1)	deleterious(0)	3.69	3.56806	-
Iossifov et al	7	11630185	G	A	13012	-	THSD7A	-	CCDS47543.1	probably_damaging(1)	tolerated(0.07)	5.8	4.86553	-
Iossifov et al	4	166996084	C	T	13092	-	TLL1	-	CCDS3811.1	probably_damaging(0.998)	deleterious(0.02)	5.72	9.71927	-
Iossifov et al	8	116616371	C	T	13159	-	TRPS1	-	CCDS6318.2	probably_damaging(0.985)	deleterious(0)	5.87	2.35905	-
Iossifov et al	9	129641830	A	G	13176	-	ZBTB34	-	CCDS48023.1	probably_damaging(0.991)	tolerated(0.35)	5.67	11.6773	-
Iossifov et al	3	49751405	A	G	13307	-	RNF123	-	CCDS33758.1	probably_damaging(0.975)	tolerated(0.16)	5.68	6.60533	-
Iossifov et al	1	53513562	G	C	13330	-	SCP2	-	CCDS44149.1	probably_damaging(1)	deleterious(0)	6.02	12.2376	-
Iossifov et al	10	12257793	G	A	13396	-	CDC123	-	CCDS7090.1	probably_damaging(1)	deleterious(0)	5.52	25.1474	-
Iossifov et al	X	55028697	C	G	13465	-	APEX2	-	CCDS14365.1	probably_damaging(0.966)	deleterious(0.01)	5.27	19.5447	-
Iossifov et al	7	24905795	C	T	13523	-	OSBPL3	-	CCDS5390.1	probably_damaging(1)	tolerated(0.06)	5.63	16.071	-
Iossifov et al	6	34004082	G	A	13531	-	GRM4	-	CCDS4787.1	probably_damaging(0.997)	deleterious(0)	4.81	0.961312	YES
Iossifov et al	9	98229664	A	T	13578	-	PTCH1	-	CCDS47995.1	probably_damaging(0.999)	deleterious(0)	5.49	0.707714	YES
Iossifov et al	9	35558533	C	T	13628	-	RUSC2	-	CCDS35008.1	probably_damaging(0.998)	deleterious(0)	5.48	1.55697	YES
Iossifov et al	11	47345246	C	A	13645	-	MADD	ASDx1	CCDS41642.1	probably_damaging(0.998)	deleterious(0)	4.77	1.85775	YES
Iossifov et al	15	48764826	A	T	13689	-	FBN1	-	CCDS32232.1	probably_damaging(0.995)	deleterious(0)	5.81	0.64284	-
Sanders et al	3	151083738	A	C	11075.s1	-	MED12L	-	CCDS33876.1	probably_damaging(0.982)	tolerated(0.06)	5.76	0.884643	-
Sanders et al	2	37302699	G	A	11089.s1	-	HEATR5B	-	CCDS33181.1	probably_damaging(0.991)	deleterious(0)	5.03	0.914131	YES
Sanders et al	5	109051866	G	A	11108.s1	-	MAN2A1	-	CCDS34209.1	probably_damaging(0.973)	deleterious(0)	6.06	3.20241	-
Sanders et al	17	40734733	T	C	11118.s1	-	FAM134C	-	CCDS11432.1	probably_damaging(0.997)	tolerated(0.1)	6.17	12.3319	-
Sanders et al	6	112513029	T	A	11219.s1	-	LAMA4	-	CCDS34514.1	probably_damaging(0.997)	deleterious(0.01)	5.62	4.67681	-
Sanders et al	11	66030357	T	C	11304.s1	-	KLC2	-	CCDS44653.1	probably_damaging(0.999)	deleterious(0)	3.86	9.54824	-
Oroak et al	19	2043578	T	A	11390.s1	-	MKNK2	-	CCDS12079.1	probably_damaging(0.963)	deleterious(0)	4.47	18.7839	-
Sanders et al	15	90334290	G	A	11501.s1	-	ANPEP	-	CCDS10356.1	probably_damaging(0.998)	deleterious(0)	4.88	8.6518	-
Sanders et al	17	29684348	C	T	12061.s1	-	NF1	-	CCDS11264.1	probably_damaging(0.985)	deleterious(0)	5.97	0.471809	YES
Sanders et al	22	42294709	C	G	12120.s1	-	SREBF2	-	CCDS14023.1	probably_damaging(0.992)	deleterious(0)	4.38	2.09365	YES
Oroak et al	1	114483466	G	C	12575.s1	-	HIPK1	-	CCDS868.1	probably_damaging(0.993)	tolerated(0.21)	5.44	2.80137	YES
Sanders et al	17	5286429	C	T	12780.s1	-	RABEP1	-	CCDS42243.1	probably_damaging(0.996)	deleterious(0)	2.29	5.83274	-
Sanders et al	5	176715871	C	G	13053.s1	-	NSD1	-	CCDS4413.1	probably_damaging(0.994)	deleterious(0.01)	5.64	3.23779	YES
*These overlaps consider only the missense de novo mutations obtaining RVIS<=0.25 and PolyPhen-2>=0.95 in Controls (n=33), Severe Intellectual Disability (n=29), Epileptic Encephalopathies (n=45), and Autism Spectrum Disorder (n=98) samples. They do not include additional likely gene disrupting (LGD) and frameshift de novo mutations reported across these studies.
^These genes overlap with a list of FMRP-associated genes reported by Darnell, J.C., et al. (2011). FMRP stalls ribosomal translocation on mRNAs linked to synaptic function and autism. Cell 146, 247–261.

## Sheet: FIGURE6B - Severe ID
Across the two Severe ID cohorts there is an excess of 20 missense de novo mutations with RVIS<=0.25 and PolyPhen-2>=0.95
Seven overlap with mutations reported as causal in the papers (KNOWN).
Study	chr	position	ref	var	proband	KNOWN	CCDS gene	Overlaps with Figures [A-D] *	CCDS transcript	PolyPhen-2	SIFT	GERP++	RVIS percentile	FMRP^
Rauch et al	12	111748354	G	A	07E0967	-	CUX2	EEx1	CCDS41837.1	probably_damaging(0.997)	deleterious(0)	4.77	1.59825	YES
Rauch et al	1	36359331	T	C	DD15852	-	EIF2C1	ASDx1	CCDS398.1	probably_damaging(0.999)	deleterious(0)	5.93	12.2376	YES
de Ligt et al	2	99012638	G	T	trio 10	-	CNGA3	-	CCDS42719.1	probably_damaging(1)	deleterious(0)	5.15	16.1241	-
de Ligt et al	5	153144076	G	A	trio 2	-	GRIA1	-	CCDS4322.1	probably_damaging(0.999)	deleterious(0)	5.26	5.78556	-
de Ligt et al	10	75602244	C	G	trio 32	-	CAMK2G	-	CCDS7338.1	probably_damaging(0.973)	deleterious(0.01)	5.87	19.3088	-
de Ligt et al	12	57593092	C	G	trio 39	-	LRP1	ASDx1	CCDS8932.1	probably_damaging(0.956)	deleterious(0.01)	4.08	0.0176929	YES
de Ligt et al	5	14390384	A	T	trio 4	-	TRIO	ASDx2; EEx1	CCDS3883.1	probably_damaging(0.984)	deleterious(0)	4.32	0.176929	YES
de Ligt et al	18	19348703	G	A	trio 40	-	MIB1	-	CCDS11871.1	probably_damaging(0.954)	deleterious(0)	5.15	4.10474	YES
de Ligt et al	19	38103199	G	A	trio 41	-	ZNF540	-	CCDS54258.1	probably_damaging(0.981)	tolerated(0.08)	-0.686	9.17079	-
de Ligt et al	17	61432669	C	T	trio 42	-	TANC2	-	CCDS45754.1	probably_damaging(0.994)	deleterious(0)	5.8	0.666431	YES
de Ligt et al	19	12822117	C	G	trio 43	-	TNPO2	-	CCDS45991.1	probably_damaging(1)	deleterious(0.02)	5.44	9.54824	YES
de Ligt et al	16	9923342	G	C	trio 52	YES	GRIN2A	IDx1	CCDS10539.1	probably_damaging(0.9974)	deleterious(0)	4.32	3.88653	YES
de Ligt et al	16	9928084	G	C	trio 58	YES	GRIN2A	IDx1	CCDS10539.1	probably_damaging(1)	deleterious(0)	4.45	3.88653	YES
de Ligt et al	20	47605071	G	A	trio 70	-	ARFGEF2	-	CCDS13411.1	probably_damaging(0.997)	deleterious(0.02)	5.74	1.10285	-
de Ligt et al	5	74722239	G	C	trio 79	-	COL4A3BP	-	CCDS47235.1	probably_damaging(1)	deleterious(0)	5.47	17.7459	-
de Ligt et al	13	48921977	T	C	trio 8	-	RB1	-	CCDS31973.1	probably_damaging(0.971)	deleterious(0)	5.74	15.1215	-
de Ligt et al	9	134455698	C	T	trio 87	-	RAPGEF1	-	CCDS48048.1	probably_damaging(0.981)	deleterious(0)	4.65	2.31776	YES
Rauch et al	17	42290219	C	T	E10‐0295	-	UBTF	-	CCDS11480.1	probably_damaging(0.989)	deleterious(0.02)	4.83	6.16891	-
Rauch et al	12	52200120	G	A	ER12988	YES	SCN8A	EEx2	CCDS53794.1	probably_damaging(0.999)	deleterious(0.04)	5.31	2.34135	YES
Rauch et al	7	117417591	G	A	ER47534	-	CTTNBP2	-	CCDS5774.1	probably_damaging(0.991)	deleterious(0.01)	5.63	3.90422	-
Rauch et al	3	136240090	T	C	ER51232	-	STAG1	-	CCDS3090.1	probably_damaging(0.982)	deleterious(0)	5.77	7.71408	-
Rauch et al	2	200213455	A	C	ER52725	YES	SATB2	-	CCDS2327.1	probably_damaging(0.995)	deleterious(0)	5.72	10.6511	-
Rauch et al	1	211093374	C	T	ES01E1405	-	KCNH1	-	CCDS31015.1	probably_damaging(0.983)	deleterious(0.01)	5.48	7.14791	YES
Rauch et al	1	244218559	C	G	MS047	-	ZNF238	-	CCDS1622.1	probably_damaging(0.998)	deleterious(0)	5.78	12.7742	YES
Rauch et al	9	130420659	G	A	P4276	YES	STXBP1	ASDx1; EEx3	CCDS35146.1	probably_damaging(0.97)	deleterious(0)	5.65	14.9682	YES
Rauch et al	1	43396356	G	A	PL111540	YES	SLC2A1	-	CCDS477.1	probably_damaging(0.952)	deleterious(0)	4.59	7.661	-
Rauch et al	17	7096298	G	A	ZH50527	-	DLG4	-	CCDS45599.1	probably_damaging(1)	deleterious(0)	4.2	15.7643	YES
Rauch et al	2	166201311	C	T	ZH60991	YES	SCN2A	ASDx1; EEx2	CCDS33314.1	probably_damaging(1)	deleterious(0)	5.42	1.76929	YES
Rauch et al	10	93605618	T	C	ZH61135	-	TNKS2	-	CCDS7417.1	probably_damaging(0.998)	deleterious(0)	6.02	5.08375	-
*These overlaps consider only the missense de novo mutations obtaining RVIS<=0.25 and PolyPhen-2>=0.95 in Controls (n=33), Severe Intellectual Disability (n=29), Epileptic Encephalopathies (n=45), and Autism Spectrum Disorder (n=98) samples. They do not include additional likely gene disrupting (LGD) and frameshift de novo mutations reported across these studies.
^These genes overlap with a list of FMRP-associated genes reported by Darnell, J.C., et al. (2011). FMRP stalls ribosomal translocation on mRNAs linked to synaptic function and autism. Cell 146, 247–261.

## Sheet: FIGURE6C - EE
Amongst the Epileptic Encephalopathies cohort there is an excess of 27 missense de novo mutations with RVIS<=0.25 and PolyPhen-2>=0.95
Fourteen overlap with mutations reported as causal based on OMIM Epileptic Encephalopathy genes (KNOWN), as reported in source paper
Study	chr	position	ref	var	proband	KNOWN	CCDS gene	Overlaps with Figures [A-D] *	CCDS transcript	PolyPhen-2	SIFT	GERP++	RVIS percentile	FMRP^
Epi4K (2013)	9	130982295	G	C	isnd23231g1	-	DNM1	EEx1	CCDS6895.1	probably_damaging(0.999)	deleterious(0)	4.41	19.5447	YES
Epi4K (2013)	11	35336636	C	T	isnd24188n1	-	SLC1A2	-	CCDS55756.1	probably_damaging(1)	deleterious(0)	5.66	5.03067	YES
Epi4K (2013)	9	140057118	A	C	isnd26970ai1	-	GRIN1	-	CCDS7031.1	probably_damaging(1)	deleterious(0)	3.37	6.71739	YES
Epi4K (2013)	12	52082568	G	A	isnd27732an1	YES	SCN8A	EEx1; IDx1	CCDS44891.1	probably_damaging(0.999)	deleterious(0.03)	5.2	2.34135	YES
Epi4K (2013)	5	161322690	C	T	isnd27935ar1	-	GABRA1	-	CCDS4357.1	probably_damaging(0.999)	deleterious(0)	5.8	24.0033	-
Epi4K (2013)	7	98609133	G	A	isnd29352br1	-	TRRAP	ASDx1	CCDS5659.1	probably_damaging(1)	deleterious(0.02)	5.67	0.0353857	YES
Epi4K (2013)	7	98654887	C	T	isnd29366bs1	-	SMURF1	-	CCDS34690.1	probably_damaging(0.996)	deleterious(0.03)	5.68	4.39372	-
Epi4K (2013)	3	113374041	C	T	isnd29429es1	-	KIAA2018	-	CCDS43133.1	probably_damaging(0.999)	deleterious(0)	5.36	14.5022	YES
Epi4K (2013)	2	166198975	G	A	isnd29900bg1	YES	SCN2A	ASDx1; EEx1; IDx1	CCDS33314.1	probably_damaging(0.983)	deleterious(0)	5.48	1.76929	YES
Epi4K (2013)	16	56385396	T	C	isnd30280cj1	-	GNAO1	-	CCDS10756.1	probably_damaging(0.996)	deleterious(0)	5.91	13.9361	YES
Epi4K (2013)	1	203696551	T	C	isnd30474ch1	-	ATP2B4	-	CCDS30977.1	probably_damaging(0.992)	deleterious(0.02)	5.65	11.5063	YES
Epi4K (2013)	9	130444768	G	A	isnd30679cu1	YES	STXBP1	ASDx1; EEx2; IDx1	CCDS6874.1	probably_damaging(1)	deleterious(0)	5.62	14.9682	YES
Epi4K (2013)	9	130434370	C	T	isnd30831dl1	YES	STXBP1	ASDx1; EEx2; IDx1	CCDS6874.1	probably_damaging(1)	deleterious(0)	5.41	14.9682	YES
Epi4K (2013)	17	7317982	G	A	isnd31120cq1	-	NLGN2	-	CCDS11103.1	probably_damaging(0.96)	deleterious(0)	4.57	7.94409	YES
Epi4K (2013)	17	80194050	G	A	isnd31134ba1	-	SLC16A3	-	CCDS11804.1	probably_damaging(0.995)	tolerated(1)	4.14	16.6785	-
Epi4K (2013)	15	26866594	T	C	isnd31241dr1	-	GABRB3	ASDx1; EEx2	CCDS53920.1	probably_damaging(0.965)	deleterious(0.01)	5.81	22.3579	-
Epi4K (2013)	X	18606157	G	A	isnd31702dh1	YES	CDKL5	EEx1	CCDS14186.1	probably_damaging(1)	deleterious(0)	6.1	15.8646	YES
Epi4K (2013)	20	62076674	C	T	isnd34170dt1	YES	KCNQ2	-	CCDS46629.1	probably_damaging(1)	deleterious(0)	3.61	15.8646	YES
Epi4K (2013)	X	122778639	T	C	isnd34680fj1	-	THOC2	-	CCDS43988.1	probably_damaging(0.999)	deleterious(0)	5.84	18.5893	-
Epi4K (2013)	9	130438189	G	A	isnd34962fh1	YES	STXBP1	ASDx1; EEx2; IDx1	CCDS6874.1	probably_damaging(0.999)	deleterious(0)	5.61	14.9682	YES
Epi4K (2013)	19	50883061	C	T	isnd35929gc1	-	NR1H2	-	CCDS42593.1	probably_damaging(0.994)	deleterious(0.01)	2.9	22.5053	-
Epi4K (2013)	19	44254841	C	T	isnd36367fx1	-	SMG9	-	CCDS33043.2	probably_damaging(0.962)	deleterious(0)	5.76	13.4466	-
Epi4K (2013)	16	72829019	G	A	lgsnd24053gj1	-	ZFHX3	-	CCDS10908.1	probably_damaging(0.999)	-	5.41	0.117952	-
Epi4K (2013)	15	26866564	C	T	lgsnd24191jw1	-	GABRB3	ASDx1; EEx2	CCDS53920.1	probably_damaging(1)	deleterious(0)	5.81	22.3579	-
Epi4K (2013)	2	166894356	C	T	lgsnd24646gp1	YES	SCN1A	ASDx1; EEx3	CCDS54414.1	probably_damaging(0.995)	deleterious(0)	5.18	4.02807	-
Epi4K (2013)	12	52159534	T	A	lgsnd27109hd1	YES	SCN8A	EEx1; IDx1	CCDS44891.1	probably_damaging(1)	deleterious(0)	4.45	2.34135	YES
Epi4K (2013)	19	13414398	C	T	lgsnd27345hh1	-	CACNA1A	-	CCDS45998.1	probably_damaging(0.996)	deleterious(0)	4.96	2.27058	YES
Epi4K (2013)	12	111748354	G	A	lgsnd27497hi1	-	CUX2	IDx1	CCDS41837.1	probably_damaging(0.997)	deleterious(0)	4.77	1.59825	YES
Epi4K (2013)	22	50755723	T	C	lgsnd28432hu1	-	FAM116B	-	CCDS46732.1	probably_damaging(0.984)	deleterious(0.01)	4.8	9.27105	-
Epi4K (2013)	2	166848563	C	G	lgsnd28509hr1	YES	SCN1A	ASDx1; EEx3	CCDS54413.1	probably_damaging(1)	deleterious(0)	5.69	4.02807	-
Epi4K (2013)	17	80051289	C	T	lgsnd30378ix1	-	FASN	-	CCDS11801.1	probably_damaging(1)	deleterious(0)	4.9	0.377448	YES
Epi4K (2013)	X	18598064	C	T	lgsnd30798ja1	YES	CDKL5	EEx1	CCDS14186.1	probably_damaging(0.993)	deleterious(0)	5.98	15.8646	YES
Epi4K (2013)	5	14508071	C	T	lgsnd30965jg1	-	TRIO	ASDx2; IDx1	CCDS3883.1	probably_damaging(0.998)	deleterious(0.04)	4.28	0.176929	YES
Epi4K (2013)	12	13768545	C	A	lgsnd31059jh1	-	GRIN2B	-	CCDS8662.1	probably_damaging(0.999)	deleterious(0)	6.03	1.06747	YES
Epi4K (2013)	10	62023645	T	C	lgsnd31244jk1	-	ANK3	-	CCDS55711.1	probably_damaging(0.995)	tolerated(0.09)	5.19	0.336164	YES
Epi4K (2013)	11	33308577	G	A	lgsnd31867jq1	-	HIPK3	-	CCDS7884.1	probably_damaging(1)	deleterious(0)	5.65	14.2427	YES
Epi4K (2013)	2	166903480	G	A	lgsnd32289ju1	YES	SCN1A	ASDx1; EEx3	CCDS54414.1	probably_damaging(0.999)	deleterious(0)	5.49	4.02807	-
Epi4K (2013)	15	26828484	T	C	lgsnd32497jr1	-	GABRB3	ASDx1; EEx2	CCDS53921.1	probably_damaging(0.974)	deleterious(0)	4.98	22.3579	-
Epi4K (2013)	8	38187086	G	A	lgsnd32630ka1	-	WHSC1L1	-	CCDS43729.1	probably_damaging(0.999)	deleterious(0)	5.41	19.9339	-
Epi4K (2013)	2	166198975	G	A	lgsnd32802kf1	YES	SCN2A	ASDx1; EEx1; IDx1	CCDS33314.1	probably_damaging(0.983)	deleterious(0)	5.48	1.76929	YES
Epi4K (2013)	9	130981471	G	C	lgsnd32879kj1	-	DNM1	EEx1	CCDS6895.1	probably_damaging(1)	deleterious(0)	5.42	19.5447	YES
Epi4K (2013)	14	23855757	G	A	lgsnd33346km1	-	MYH6	-	CCDS9600.1	probably_damaging(1)	deleterious(0)	2.26	0.660533	-
Epi4K (2013)	11	118348807	C	T	lgsnd34528kz1	-	MLL	-	CCDS31686.1	probably_damaging(0.995)	deleterious(0)	5.07	0.406936	YES
Epi4K (2013)	16	89598940	T	C	lgsnd34593kt1	-	SPG7	-	CCDS10978.1	probably_damaging(0.999)	deleterious(0)	5.63	7.61972	-
Epi4K (2013)	2	166852575	G	T	lgsnd36798lg1	YES	SCN1A	ASDx1; EEx3	CCDS54413.1	probably_damaging(0.999)	deleterious(0)	4.95	4.02807	-
*These overlaps consider only the missense de novo mutations obtaining RVIS<=0.25 and PolyPhen-2>=0.95 in Controls (n=33), Severe Intellectual Disability (n=29), Epileptic Encephalopathies (n=45), and Autism Spectrum Disorder (n=98) samples. They do not include additional likely gene disrupting (LGD) and frameshift de novo mutations reported across these studies.
^These genes overlap with a list of FMRP-associated genes reported by Darnell, J.C., et al. (2011). FMRP stalls ribosomal translocation on mRNAs linked to synaptic function and autism. Cell 146, 247–261.

## Sheet: FIGURE6D - ASD
Across the Autism Spectrum Disorder cohorts there is an excess of 43 missense de novo mutations with RVIS<=0.25 and PolyPhen-2>=0.95
Study	chr	position	ref	var	proband	KNOWN	CCDS gene	Overlaps with Figures [A-D] *	CCDS transcript	PolyPhen-2	SIFT	GERP++	RVIS percentile	FMRP
Iossifov et al	7	127631105	G	A	11078	-	SND1	-	CCDS34747.1	probably_damaging(0.996)	deleterious(0.01)	5.54	7.48408	0
Iossifov et al	22	22312975	A	G	12323	-	TOP3B	-	CCDS13797.1	probably_damaging(1)	deleterious(0)	5.7	22.753	0
Iossifov et al	5	175110636	C	T	12420	-	HRH2	-	CCDS47344.1	probably_damaging(1)	deleterious(0)	4.4	21.2019	0
Iossifov et al	7	150768836	G	T	12426	-	SLC4A2	-	CCDS5917.1	probably_damaging(0.994)	deleterious(0)	4.69	2.31776	0
Iossifov et al	19	41800478	C	T	12462	-	HNRNPUL1	-	CCDS12576.1	probably_damaging(0.982)	deleterious(0)	4.48	14.0776	1
Iossifov et al	19	17318044	A	G	12501	-	MYO9B	-	CCDS46010.1	probably_damaging(0.99)	tolerated(0.09)	4.14	10.9283	0
Iossifov et al	12	132516666	G	A	12548	-	EP400	-	CCDS31929.2	probably_damaging(1)	-	5.9	0.218212	1
Iossifov et al	6	70034815	T	A	12550	-	BAI3	-	CCDS4968.1	probably_damaging(0.972)	deleterious(0)	6.07	2.39443	0
Iossifov et al	15	26828534	C	T	12573	-	GABRB3	EEx3	CCDS53920.1	probably_damaging(0.995)	deleterious(0)	4.76	22.3579	0
Iossifov et al	3	53707152	G	A	12620	-	CACNA1D	ASDx1	CCDS46848.1	probably_damaging(0.957)	deleterious(0.02)	5.55	0.324369	0
Iossifov et al	12	132688118	G	A	12626	-	GALNT9	-	CCDS41866.1	probably_damaging(0.999)	deleterious(0)	1.33	15.7643	0
Iossifov et al	16	719572	T	C	12637	-	RHOT2	-	CCDS10417.1	probably_damaging(1)	deleterious(0)	5.07	6.60533	0
Iossifov et al	11	126343313	C	T	12644	-	KIRREL3	ASDx1	CCDS53723.1	probably_damaging(0.997)	tolerated(0.15)	4.86	4.26987	0
Iossifov et al	18	8143719	G	A	12686	-	PTPRM	-	CCDS11840.1	probably_damaging(0.968)	deleterious(0)	5.92	1.70441	0
Iossifov et al	3	123049782	C	T	12688	-	ADCY5	ASDx1	CCDS3022.1	probably_damaging(0.999)	deleterious(0)	5.78	1.09696	1
Iossifov et al	9	138774816	C	T	12778	-	CAMSAP1	-	CCDS35176.2	probably_damaging(0.995)	deleterious(0.01)	5.6	0.772588	1
Iossifov et al	12	120172026	T	C	12840	-	CIT	-	CCDS55891.1	probably_damaging(0.969)	tolerated(0.32)	5.35	1.14414	1
Iossifov et al	7	157049644	T	G	12851	-	UBE3C	-	CCDS34789.1	probably_damaging(0.999)	deleterious(0)	5.67	7.53715	1
Iossifov et al	19	10226255	C	T	12857	-	EIF3G	-	CCDS12227.1	probably_damaging(0.999)	deleterious(0)	4.16	11.058	0
Iossifov et al	3	44488908	G	A	12891	-	ZNF445	-	CCDS2713.1	probably_damaging(0.977)	tolerated(0.2)	3.49	24.599	0
Iossifov et al	1	201061169	C	T	12916	-	CACNA1S	-	CCDS1407.1	probably_damaging(1)	deleterious(0.03)	4.48	5.71479	0
Iossifov et al	9	130270790	C	T	12975	-	FAM129B	-	CCDS35145.1	probably_damaging(0.999)	deleterious(0)	5.36	4.62963	0
Iossifov et al	17	7708621	C	T	13007	-	DNAH2	-	CCDS32551.1	probably_damaging(0.987)	deleterious(0)	5.52	1.08516	0
Iossifov et al	7	103180706	G	A	13012	-	RELN	-	CCDS34722.1	probably_damaging(1)	deleterious(0)	5.44	1.46261	1
Iossifov et al	22	21350080	G	T	13016	-	LZTR1	-	CCDS33606.1	probably_damaging(1)	deleterious(0)	5.84	0.731305	0
Iossifov et al	16	69353364	G	A	13018	-	VPS4A	-	CCDS45517.1	probably_damaging(0.991)	deleterious(0)	6.06	11.058	0
Iossifov et al	7	18624949	C	T	13076	-	HDAC9	-	CCDS47553.1	probably_damaging(0.999)	deleterious(0)	5.93	7.51946	0
Iossifov et al	11	103780457	A	G	13092	-	PDGFD	-	CCDS8326.1	probably_damaging(0.999)	deleterious(0)	5.91	20.5355	0
Iossifov et al	1	155167958	C	T	13135	-	THBS3	-	CCDS1099.1	probably_damaging(0.999)	tolerated(0.11)	4.98	3.66242	0
Iossifov et al	5	251135	G	A	13504	-	SDHA	-	CCDS3853.1	probably_damaging(0.999)	deleterious(0)	3.69	10.9519	0
Iossifov et al	15	41192955	C	T	13575	-	VPS18	-	CCDS10069.1	probably_damaging(0.999)	deleterious(0)	5.84	3.86294	0
Iossifov et al	3	9489592	G	A	13576	-	SETD5	-	CCDS46741.1	probably_damaging(0.998)	tolerated(0.11)	5.69	12.5973	1
Iossifov et al	17	16024513	G	A	13587	-	NCOR1	-	CCDS54094.1	probably_damaging(0.998)	tolerated(0.84)	5.7	1.49799	1
Iossifov et al	3	57314402	C	G	13612	-	ASB14	-	CCDS46856.2	probably_damaging(0.999)	deleterious(0)	5.72	14.0186	0
Iossifov et al	2	166234111	C	T	13642	-	SCN2A	EEx2; IDx1	CCDS33313.1	probably_damaging(0.999)	deleterious(0)	5.55	1.76929	1
Iossifov et al	16	27540006	A	G	13646	-	GTF3C1	-	CCDS32414.1	probably_damaging(0.999)	tolerated(0.08)	5.26	2.50649	1
Neale et al	10	95079735	G	C	03C16507A	-	MYOF	-	CCDS41551.1	probably_damaging(1)	deleterious(0)	5.78	24.6815	0
Neale et al	11	126333180	C	T	08C76914	-	KIRREL3	ASDx1	CCDS53723.1	probably_damaging(0.993)	deleterious(0.03)	5.1	4.26987	0
Neale et al	19	6678390	G	C	09C87630	-	C3	-	CCDS32883.1	probably_damaging(0.988)	deleterious(0)	4.4	2.61854	0
Neale et al	6	57017096	C	T	09C90833	-	ZNF451	-	CCDS43477.1	probably_damaging(0.998)	deleterious(0)	5.4	13.0514	0
Neale et al	5	1414895	G	A	09C91248A	-	SLC6A3	-	CCDS3863.1	probably_damaging(0.999)	deleterious(0)	4.09	3.38523	0
Neale et al	9	130444788	C	T	09C92671	-	STXBP1	EEx3; IDx1	CCDS35146.1	probably_damaging(1)	deleterious(0)	5.62	14.9682	1
Neale et al	11	9163520	C	T	09C95788	-	DENND5A	-	CCDS31423.1	probably_damaging(0.971)	deleterious(0)	4.65	4.4527	1
Neale et al	2	216259404	C	T	09C98474	-	FN1	-	CCDS42814.1	probably_damaging(0.997)	deleterious(0.01)	5.64	1.18542	0
Neale et al	3	52492846	C	G	09C98481	-	NISCH	-	CCDS33767.1	probably_damaging(0.984)	tolerated(0.18)	5.55	1.19722	1
Neale et al	22	50898487	C	T	09C99485	-	SBF1	-	CCDS14091.2	probably_damaging(0.998)	deleterious(0)	4.28	0.171031	1
Neale et al	2	69409650	C	T	10C101202	-	ANTXR1	-	CCDS1892.1	probably_damaging(1)	-	5.32	10.0318	0
Neale et al	2	220422963	C	T	10C101480	-	OBSL1	-	CCDS46520.1	probably_damaging(1)	deleterious(0)	4.47	12.0193	0
Neale et al	5	98216794	G	C	10C105228	-	CHD1	-	CCDS34204.1	probably_damaging(0.998)	deleterious(0)	5.42	12.0547	0
O'Roak et al	5	14388774	C	T	11009.p1	-	TRIO	ASDx1;EEx1;IDx1	CCDS3883.1	probably_damaging(1)	deleterious(0.01)	6.03	0.176929	1
Sanders et al	14	21828671	C	T	11089.p1	-	SUPT16H	-	CCDS9569.1	probably_damaging(0.976)	deleterious(0)	5.59	17.3095	0
O'Roak et al	2	157185876	A	G	11172.p1	-	NR4A2	-	CCDS2201.1	probably_damaging(1)	deleterious(0)	5.91	17.0323	0
O'Roak et al	19	15290235	C	G	11193.p1	-	NOTCH3	-	CCDS12326.1	probably_damaging(1)	deleterious(0)	4.3	5.03657	0
Sanders et al	15	91825013	T	A	11356.p1	-	SV2B	-	CCDS53972.1	probably_damaging(1)	tolerated(0.05)	5.72	5.99198	1
Sanders et al	X	41524649	C	T	11379.p1	-	CASK	-	CCDS14257.1	probably_damaging(1)	deleterious(0)	5.73	14.402	0
Sanders et al	11	47304002	C	T	11437.p1	-	MADD	CONTROLx1	CCDS7930.1	probably_damaging(1)	deleterious(0)	4.78	1.85775	1
Sanders et al	3	7620458	G	A	11470.p1	-	GRM7	-	CCDS43042.1	probably_damaging(0.982)	deleterious(0)	5.93	2.93701	0
O'Roak et al	16	58589410	G	C	11491.p1	-	CNOT1	-	CCDS45501.1	probably_damaging(0.999)	deleterious(0)	5.76	1.9698	0
Sanders et al	11	67939039	C	G	11519.p1	-	SUV420H1	ASDx1	CCDS31623.1	probably_damaging(0.999)	deleterious(0)	5.73	9.20618	0
O'Roak et al	22	40802589	C	T	11523.p1	-	SGSM3	-	CCDS14002.1	probably_damaging(1)	deleterious(0)	5.57	1.00849	0
O'Roak et al	17	35946557	T	G	11599.p1	-	SYNRG	-	CCDS11321.1	probably_damaging(0.996)	deleterious(0)	4.74	14.8207	0
O'Roak et al	2	242186202	C	A	11610.p1	-	HDLBP	-	CCDS2547.1	probably_damaging(0.986)	deleterious(0)	6.16	4.48219	1
O'Roak et al	9	37541606	C	T	11629.p1	-	FBXO10	-	CCDS47966.1	probably_damaging(0.968)	tolerated(0.09)	4.81	1.76339	0
O'Roak et al	3	123046605	G	A	11653.p1	-	ADCY5	ASDx1	CCDS3022.1	probably_damaging(1)	deleterious(0)	4.63	1.09696	1
O'Roak et al	1	107867061	C	T	11660.p1	-	NTNG1	-	CCDS44179.1	probably_damaging(1)	deleterious(0)	5.83	15.6169	0
O'Roak et al	16	85690061	G	A	11711.p1	-	KIAA0182	-	CCDS10952.1	probably_damaging(0.97)	tolerated(0.19)	4.61	0.648738	0
Sanders et al	11	67926275	G	A	11729.p1	-	SUV420H1	ASDx1	CCDS31623.1	probably_damaging(0.985)	deleterious(0)	5.2	9.20618	0
Sanders et al	1	36367118	C	T	11740.p1	-	EIF2C1	IDx1	CCDS398.1	probably_damaging(0.984)	deleterious(0)	5.05	12.2376	1
O'Roak et al	1	181708295	G	A	11773.p1	-	CACNA1E	-	CCDS55665.1	probably_damaging(0.988)	deleterious(0.01)	5.01	0.713612	1
Sanders et al	22	36684831	C	T	11810.p1	-	MYH9	-	CCDS13927.1	probably_damaging(0.998)	deleterious(0)	5.25	1.74569	0
Sanders et al	7	98506430	G	A	11828.p1	-	TRRAP	EEx1	CCDS5659.1	probably_damaging(0.981)	tolerated(0.17)	5.84	0.0353857	1
O'Roak et al	3	53764493	C	G	11872.p1	-	CACNA1D	ASDx1	CCDS46849.1	probably_damaging(1)	deleterious(0)	5.34	0.324369	0
O'Roak et al	X	64708914	G	A	11964.p1	-	ZC3H12B	-	CCDS48131.2	probably_damaging(0.972)	deleterious(0)	5.36	23.0361	0
O'Roak et al	8	22067161	G	A	11989.p1	-	BMP1	-	CCDS6026.1	probably_damaging(0.962)	deleterious(0.01)	4.76	1.84006	0
O'Roak et al	16	66434715	C	T	12086.p1	-	CDH5	-	CCDS10804.1	probably_damaging(1)	deleterious(0)	5.33	7.57844	0
O'Roak et al	9	139906388	C	T	12225.p1	-	ABCA2	-	CCDS43909.1	probably_damaging(0.998)	deleterious(0)	4.16	0.12385	1
Sanders et al	11	20139742	G	A	12241.p1	-	NAV2	-	CCDS53612.1	probably_damaging(1)	deleterious(0)	5.32	3.2201	1
O'Roak et al	3	184042810	A	C	12285.p1	-	EIF4G1	-	CCDS46970.2	probably_damaging(0.999)	deleterious(0)	5.65	5.2076	1
Sanders et al	X	129149138	G	A	12340.p1	-	BCORL1	-	CCDS14616.1	probably_damaging(0.997)	deleterious(0)	5.06	1.52159	0
O'Roak et al	2	166848071	G	A	12499.p1	-	SCN1A	EEx4	CCDS54413.1	probably_damaging(0.999)	deleterious(0)	5.6	4.02807	0
O'Roak et al	17	7812028	C	T	12630.p1	-	CHD3	-	CCDS32554.1	probably_damaging(1)	deleterious(0)	3.6	0.973107	1
Sanders et al	4	8620162	C	T	12656.p1	-	CPZ	-	CCDS3404.1	probably_damaging(0.99)	deleterious(0)	5.07	3.61524	0
Sanders et al	3	9089078	C	T	12657.p1	-	SRGAP3	-	CCDS33689.1	probably_damaging(0.955)	tolerated(0.26)	5.29	2.83675	1
Sanders et al	10	102740667	T	C	12685.p1	-	SEMA4G	-	CCDS55724.1	probably_damaging(0.994)	deleterious(0)	5.03	6.56405	0
O'Roak et al	19	48221860	C	T	12741.p1	-	EHD2	-	CCDS12704.1	probably_damaging(0.999)	deleterious(0)	3.13	7.77306	0
Sanders et al	12	57594563	A	G	13195.p1	-	LRP1	IDx1	CCDS8932.1	probably_damaging(0.997)	tolerated(0.09)	4.84	0.0176929	1
O'Roak et al	14	71555929	A	G	13222.p1	-	PCNX	-	CCDS9806.1	probably_damaging(0.999)	deleterious(0)	5.77	1.86954	1
O'Roak et al	2	128938561	G	A	13274.p1	-	UGGT1	-	CCDS2154.1	probably_damaging(0.999)	deleterious(0)	5.48	6.08044	0
O'Roak et al	15	93588446	C	T	13333.p1	-	RGMA	-	CCDS45357.1	probably_damaging(0.997)	deleterious(0.02)	3.96	16.6254	0
Sanders et al	5	14394220	A	T	13621.p1	-	TRIO	ASDx1;EEx1;IDx1	CCDS3883.1	probably_damaging(1)	deleterious(0)	5.1	0.176929	1
Sanders et al	14	95574729	G	A	13730.p1	-	DICER1	-	CCDS55941.1	probably_damaging(0.996)	deleterious(0)	4.74	3.44421	1
O'Roak et al	8	61735090	G	A	13733.p1	-	CHD7	-	CCDS47865.1	probably_damaging(0.962)	deleterious(0.02)	5.53	0.566171	0
O'Roak et al	17	8457299	T	C	13742.p1	-	MYH10	-	CCDS11144.1	probably_damaging(0.981)	tolerated(0.12)	5.34	1.59825	1
O'Roak et al	3	137885960	T	C	13798.p1	-	DBR1	-	CCDS33863.1	probably_damaging(0.999)	deleterious(0)	5.48	23.5138	0
Sanders et al	6	127796553	C	G	13817.p1	-	SOGA3	-	CCDS43505.1	probably_damaging(0.978)	tolerated(0.1)	5.73	18.5893	0
O'Roak et al	2	48026852	G	A	13890.p1	-	MSH6	-	CCDS1836.1	probably_damaging(0.999)	deleterious(0.01)	5.04	1.27978	0
Neale et al	16	14334157	C	T	5093_child	-	MKL2	-	CCDS32391.1	probably_damaging(0.997)	deleterious(0)	3.66	3.27318	1
Neale et al	15	68378807	G	A	AU03304	-	PIAS1	-	CCDS45290.1	probably_damaging(0.968)	tolerated(0.15)	5.52	21.4142	0
*These overlaps consider only the missense de novo mutations obtaining RVIS<=0.25 and PolyPhen-2>=0.95 in Controls (n=33), Severe Intellectual Disability (n=29), Epileptic Encephalopathies (n=45), and Autism Spectrum Disorder (n=98) samples. They do not include additional likely gene disrupting (LGD) and frameshift de novo mutations reported across these studies.
^These genes overlap with a list of FMRP-associated genes reported by Darnell, J.C., et al. (2011). FMRP stalls ribosomal translocation on mRNAs linked to synaptic function and autism. Cell 146, 247–261.

## Sheet: LoF DNMs (not plotted)
Across the cohorts there were putatively loss of function (LoF) de novo mutations in genes with an RVIS<=0.25
Cohort	Study	chr	position	ref	var	proband	CCDS gene	CCDS transcript	Variant Effect	GERP++	RVIS percentile	FMRP^
Autism Spectrum Disorders	Sanders et al	1	23236941	C	T	13128.p1	EPHB2	CCDS230.1	stop_gained	4.64	3.86294	-
Autism Spectrum Disorders	Iossifov et al	1	61553905	C	T	13670	NFIA	CCDS44156.1	stop_gained	5.86	20.2642	-
Autism Spectrum Disorders	Sanders et al	1	115280664	G	A	13608.p1	CSDE1	CCDS44197.1	stop_gained	5.12	8.32154	-
Epileptic Encephalopathies	Epi4K (2013)	1	237868631	C	T	lgsnd34816ku1	RYR2	CCDS55691.1	stop_gained	-3.17	0.0530786	YES
Severe Intellectual Disability	deLigt et al	2	1891259	G	A	trio 92	MYT1L	CCDS46222.1	splice_donor_variant	5.55	3.54447	YES
Autism Spectrum Disorders	Iossifov et al	2	50724605	A	T	12501	NRXN1	CCDS46282.1	stop_gained	4.44	2.24699	YES
Autism Spectrum Disorders	Sanders et al	2	166201379	C	A	11892.p1	SCN2A	CCDS33314.1	stop_gained	4.53	1.76929	YES
Autism Spectrum Disorders	Sanders et al	2	166210819	G	T	11114.p1	SCN2A	CCDS33314.1	stop_gained	5.5	1.76929	YES
Severe Intellectual Disability	deLigt et al	2	166231415	G	A	trio 22	SCN2A	CCDS33314.1	stop_gained	4.67	1.76929	YES
Epileptic Encephalopathies	Epi4K (2013)	2	166911147	C	T	lgsnd30216iy1	SCN1A	CCDS54414.1	splice_donor_variant	5.24	4.02807	-
Epileptic Encephalopathies	Epi4K (2013)	2	166911147	C	T	lgsnd32727kd1	SCN1A	CCDS54414.1	splice_donor_variant	5.24	4.02807	-
Autism Spectrum Disorders	Iossifov et al	2	183791570	C	A	12764	NCKAP1	CCDS2288.1	stop_gained	5.36	5.76197	YES
Autism Spectrum Disorders	Iossifov et al	2	230701696	G	A	12867	TRIP12	CCDS33391.1	stop_gained	5.75	0.996697	YES
Severe Intellectual Disability	Rauch et al	3	9490270	C	T	ER14209	SETD5	CCDS46741.1	stop_gained	4.84	12.5973	YES
Autism Spectrum Disorders	Iossifov et al	3	54921984	A	G	13526	CACNA2D3	CCDS54598.1	splice_acceptor_variant	5.61	11.4532	-
Autism Spectrum Disorders	Iossifov et al	3	100015120	G	C	13010	TBC1D23	CCDS56265.1	splice_donor_variant	5.39	12.4558	-
Autism Spectrum Disorders	Iossifov et al	4	6843914	C	T	12653	KIAA0232	CCDS43209.1	stop_gained	5.14	2.477	-
Control	Iossifov et al	4	24534561	G	A	12864	DHX15	CCDS33966.1	stop_gained	3.71	11.6773	-
Autism Spectrum Disorders	Iossifov et al	4	85719152	T	A	13094	WDFY3	CCDS3609.1	stop_gained	5.49	0.625147	YES
Autism Spectrum Disorders	Iossifov et al	4	114232545	C	T	12645	ANK2	CCDS54796.1	stop_gained	3.22	0.412833	YES
Severe Intellectual Disability	deLigt et al	6	33402928	G	A	trio 16	SYNGAP1	CCDS34434.2	splice_acceptor_variant	3.65	6.23378	YES
Severe Intellectual Disability	deLigt et al	6	79672902	T	G	trio 5	PHIP	CCDS4987.1	stop_lost	4.74	5.49068	-
Autism Spectrum Disorders	Neale et al	6	87925717	C	T	09C98975	ZNF292	CCDS47457.1	stop_gained	4.81	6.29276	-
Autism Spectrum Disorders	Iossifov et al	7	11487022	G	A	13042	THSD7A	CCDS47543.1	stop_gained	5.73	4.86553	-
Autism Spectrum Disorders	Neale et al	7	103322603	G	A	09C90312	RELN	CCDS47680.1	stop_gained	5.73	1.46261	YES
Autism Spectrum Disorders	O'Roak et al	7	151842339	G	T	11148.p1	MLL3	CCDS5931.1	stop_gained	-9.16	0.908233	YES
Epileptic Encephalopathies	Epi4K (2013)	8	17126398	C	T	isnd31192db1	VPS37A	CCDS6001.1	stop_gained	4.85	20.5355	-
Autism Spectrum Disorders	Iossifov et al	8	124787443	C	T	12221	FAM91A1	CCDS6346.2	stop_gained	5.33	17.3095	YES
Control	Sanders et al	9	712165	G	T	11382.s1	KANK1	CCDS34976.1	stop_gained	5.52	9.78415	-
Epileptic Encephalopathies	Epi4K (2013)	9	130428484	C	T	isnd33342ej1	STXBP1	CCDS6874.1	stop_gained	5.72	14.9682	YES
Autism Spectrum Disorders	Iossifov et al	10	293337	G	A	13513	ZMYND11	CCDS7052.2	splice_acceptor_variant	6.03	22.0925	-
Autism Spectrum Disorders	Neale et al	10	29769625	C	A	08C73740	SVIL	CCDS7164.1	stop_gained	3.51	4.34065	-
Autism Spectrum Disorders	O'Roak et al	11	2428988	C	T	11510.p1	TRPM5	CCDS31340.1	splice_donor_variant	3.16	11.2939	-
Autism Spectrum Disorders	Iossifov et al	11	9111272	C	A	13506	SCUBE2	CCDS53599.1	stop_gained	4.84	14.8148	-
Control	Oroak et al	11	45950388	C	T	12499.s1	GYLTL1B	CCDS31473.1	stop_gained	-0.117	5.52017	-
Autism Spectrum Disorders	Iossifov et al	11	67938481	C	T	12864	SUV420H1	CCDS31623.1	splice_donor_variant	4.87	9.20618	-
Autism Spectrum Disorders	O'Roak et al	12	13722953	T	C	12681.p1	GRIN2B	CCDS8662.1	splice_acceptor_variant	5.6	1.06747	YES
Autism Spectrum Disorders	Neale et al	12	54793722	C	A	10C104461	ITGA5	CCDS8880.1	stop_gained	2.61	10.9224	-
Autism Spectrum Disorders	Iossifov et al	12	106461269	G	A	13349	NUAK1	CCDS31892.1	stop_gained	5.56	19.8632	-
Epileptic Encephalopathies	Epi4K (2013)	13	36124665	C	T	lgsnd27952in1	NBEA	CCDS45026.1	stop_gained	5.88	1.9816	YES
Severe Intellectual Disability	Rauch et al	13	115090509	C	T	BO15/10	CHAMP1	CCDS9545.1	stop_gained	5.07	13.712	-
Autism Spectrum Disorders	O'Roak et al	14	21871178	G	A	13844.p1	CHD8	CCDS53885.1	stop_gained	5.33	1.17952	YES
Autism Spectrum Disorders	O'Roak et al	14	23243580	G	A	12300.p1	SLC7A7	CCDS9574.1	stop_gained	-0.802	14.573	-
Autism Spectrum Disorders	O'Roak et al	14	103434646	G	A	13606.p1	CDC42BPB	CCDS9978.1	stop_gained	3.51	0.424628	YES
Epileptic Encephalopathies	Epi4K (2013)	15	52615590	G	A	isnd36066fd1	MYO5A	CCDS42037.1	stop_gained	5.25	4.14603	YES
Epileptic Encephalopathies	Epi4K (2013)	15	93492307	G	A	lgsnd29528ih1	CHD2	CCDS10374.2	splice_donor_variant	5.66	2.37084	-
Severe Intellectual Disability	Rauch et al	18	42531079	A	T	BO22/10	SETBP1	CCDS11923.2	stop_gained	6.07	6.61123	-
Autism Spectrum Disorders	Sanders et al	18	44589733	G	A	11008.p1	KATNAL2	CCDS32828.1	splice_donor_variant	6.02	7.10663	-
Epileptic Encephalopathies	Epi4K (2013)	22	46760466	G	A	lgsnd31664jn1	CELSR1	CCDS14076.1	stop_gained	-1.08	0.631045	-
Epileptic Encephalopathies	Epi4K (2013)	X	48762503	G	T	isnd32121dj1	SLC35A2	CCDS14311.1	stop_gained	4.06	41.6431	-
Epileptic Encephalopathies	Epi4K (2013)	X	53265633	G	A	lgsnd33706ko1	IQSEC2	CCDS48130.1	stop_gained	5.08	21.2019	YES
Severe Intellectual Disability	Rauch et al	X	53277315	G	A	E10‐0275	IQSEC2	CCDS48130.1	stop_gained	5.78	21.2019	YES
Epileptic Encephalopathies	Epi4K (2013)	X	110644220	G	A	isnd29810bq1	DCX	CCDS14556.1	stop_gained	4.75	46.2019	-
^These genes overlap with a list of FMRP-associated genes reported by Darnell, J.C., et al. (2011). FMRP stalls ribosomal translocation on mRNAs linked to synaptic function and autism. Cell 146, 247–261.
